# Supplementary material for: Common Transcriptional Program of Liver Fibrosis in Mouse Genetic Models and Humans
Source: Int J Mol Sci. 2021 Jan 15;22(2):832. doi: 10.3390/ijms22020832 (PMC7830925; doi:10.3390/ijms22020832)
Supplement: Supplementary file 1 [file ijms-22-00832-s001.zip]

Archive with 2 entries (2 files):
- Supplementary Figure S1.pdf
- Supplementary tables S1_S8.xlsx
