# Supplementary material for: Common Transcriptional Program of Liver Fibrosis in Mouse Genetic Models and Humans
Source: Int J Mol Sci. 2021 Jan 15;22(2):832. doi: 10.3390/ijms22020832 (PMC7830925; doi:10.3390/ijms22020832)
Supplement: Supplementary file 1 [file ijms-22-00832-s001.zip › Supplementary tables S1_S8.xlsx]

## Sheet: Table S1
Supplementary Table S1: Characteristics of genetic mouse models of liver fibrosis. KO – knockout; LKO – hepatocyte-specific knockout; + present; - not present; nm - not measured.
Genetic model	Fibrosis	Inflamm.	Steatosis	Cholestasis	Oval cell proliferation	Hepatocyte apoptosis	Necrosis	Oxidative stress	Liver tumors	Bile acids	Other	Reference (in manuscript)
Cyp51 LKO	+	+	-	-	+	+	nm	nm	+*	Decreased in liver	Accumul. lipofuscin	(Lorbek et al. 2015)
Glmp KO	+	+	-	-	+	+	mild	+	+	Increased in serum	Accumul. lipofuscin and iron	(Kong et al. 2014; Nesset et al. 2016)
Rbpj LKO	+	nm	nm	+	nm	nm	+	nm	dysplastic nodule, liver foci	nm	nm	(Tharehalli et al. 2018)
Ikbkg LKO	+	+	+	nm	+	+	nm	+	+	nm	nm	(Cubero et al. 2013)
*Blagotinšek Cokan K et al., Cancers (Basel), 2020.

## Sheet: Table S2
Supplementary Table S2: List of DEGs significant (adjusted p-value<0.05) in at least one genetic model with log2 fold change (KO/WT). ns - non significant.
Entrez ID	Gene Symbol	Cyp51 F LKO	Cyp51 M LKO	Glmp KO	Ikbkg LKO	Rbpj LKO	Number of models
11747	Anxa5	1.10063	0.968604	0.851652	1.36813	2.50617	5
11857	Arhgdib	0.60142	0.746442	0.597366	0.900885	1.41947	5
12267	C3ar1	1.31477	1.71868	0.61868	1.55421	1.35103	5
108058	Camk2d	0.73908	0.722667	0.729552	0.328457	1.28178	5
20305	Ccl6	1.19283	0.990801	0.667816	1.28547	3.2153	5
12772	Ccr2	1.65623	2.31677	0.778356	1.38142	2.07615	5
23833	Cd52	0.922097	1.29047	0.721797	1.29326	1.19408	5
12508	Cd53	0.704539	0.983733	0.887395	1.22706	1.62603	5
17064	Cd93	0.898489	0.852206	1.2008	1.18119	2.18092	5
13897	Ces1e	-0.999127	-0.83114	-0.909127	-1.41935	-2.50453	5
56644	Clec7a	1.88537	1.81628	1.31242	2.07912	1.63634	5
12798	Cnn2	0.642896	1.04126	0.595304	0.708564	0.91342	5
66102	Cxcl16	1.22125	1.46831	0.559661	0.894788	0.798636	5
26377	Dapp1	0.817659	1.48226	0.737501	1.02923	1.23492	5
12934	Dpysl2	0.731592	1.15039	0.659596	0.706815	1.13294	5
58859	Efemp2	0.573758	0.725969	0.372267	0.964774	0.962428	5
98878	Ehd4	0.787811	0.997713	0.512821	0.892082	1.68209	5
13723	Emb	1.45375	1.83535	0.9656	0.938609	2.5035	5
13731	Emp2	1.10966	0.776264	0.594869	0.706804	1.16857	5
13732	Emp3	0.750037	0.660977	0.552556	0.921098	1.13029	5
14118	Fbn1	1.26827	1.66555	0.517693	1.51835	1.72387	5
14127	Fcer1g	0.687323	0.79085	0.695545	1.01192	1.53773	5
20378	Frzb	1.57057	1.56675	0.587372	1.85213	1.34135	5
66569	Gdpd1	0.928879	0.849109	0.669831	1.07251	1.2867	5
73690	Glipr1	1.51414	1.84172	0.516568	1.82892	1.38263	5
16005	Igfals	-0.975586	-0.750402	-0.561273	-1.08002	-4.04294	5
16414	Itgb2	0.92279	1.05172	0.722309	1.32683	1.18311	5
23849	Klf6	1.18011	1.0483	0.491974	1.80334	1.91158	5
210808	Lacc1	1.11454	1.16417	0.510372	1.18002	1.70594	5
52855	Lair1	0.620076	0.582046	0.526191	1.05947	0.925888	5
16792	Laptm5	0.623251	1.0487	0.784971	1.35038	1.22396	5
77889	Lbh	0.656771	0.981568	0.7994	1.17052	0.981844	5
108927	Lhfp	0.825046	1.11043	0.762881	1.4078	0.841647	5
14728	Lilrb4a	1.13227	1.12751	1.24514	1.31806	1.59767	5
16956	Lpl	1.86476	1.62419	0.659926	1.78421	2.27173	5
17105	Lyz2	0.852968	1.84794	0.96098	1.37375	2.66633	5
194126	Mtmr11	2.17947	2.33893	1.1638	2.46061	2.23115	5
99543	Olfml3	1.54466	1.9157	0.350213	1.90861	1.02396	5
223433	Otulinl	0.91741	1.11739	0.980979	0.940927	1.88072	5
56744	Pf4	0.670443	0.679835	0.687054	0.232244	1.24699	5
18791	Plat	1.53809	1.63276	0.488443	1.64205	1.41024	5
83436	Plekha2	0.477462	0.592557	0.427237	0.627346	1.36587	5
67220	Plekho1	0.439165	0.572821	0.660813	0.711206	1.00883	5
18824	Plp2	1.55416	1.41144	0.869337	0.942395	1.66328	5
19038	Ppic	0.689359	0.977435	0.936679	0.95388	1.05594	5
217430	Pqlc3	0.99332	1.47412	0.664162	0.9185	0.926656	5
19260	Ptpn22	0.512103	0.526717	0.567629	0.917092	0.933077	5
19650	Rbl1	0.749684	0.782565	0.543365	1.13381	1.83089	5
67442	Retsat	-0.869944	-0.877094	-0.787102	-0.796195	-1.37647	5
320832	Sirpb1a	1.05377	1.40509	0.68763	1.29355	2.1994	5
13602	Sparcl1	1.38457	1.90358	0.900527	1.96167	1.55591	5
20375	Spi1	0.568614	0.774223	0.597431	1.03671	1.1009	5
20868	Stk10	0.729134	0.635117	0.541521	0.979194	1.68905	5
21391	Tbxas1	0.444357	0.5514	0.478685	0.857543	1.26478	5
21810	Tgfbi	0.871502	1.04174	0.488667	1.03819	1.39825	5
21813	Tgfbr2	0.643246	0.686671	0.62818	0.896587	1.89532	5
24088	Tlr2	1.00437	0.838125	0.606338	0.384191	1.81014	5
326618	Tpm4	0.801427	0.777312	0.795224	1.04504	1.11194	5
22142	Tuba1a	0.676797	0.61849	0.860017	0.544057	1.27988	5
22177	Tyrobp	0.654379	0.88829	0.77318	1.29915	1.98559	5
22329	Vcam1	1.32096	1.20203	0.650455	2.32489	1.78417	5
22352	Vim	0.773231	0.993495	0.698907	1.25967	1.41882	5
110446	Acat1	-0.566846	ns	-0.315185	-0.353886	-0.990979	4
74156	Acot12	-0.424154	-0.34033	-0.338916	ns	-0.778673	4
14081	Acsl1	-0.956462	ns	-0.407955	-0.545518	-1.78197	4
74117	Actr3	0.317409	0.321256	ns	0.318184	0.730208	4
23792	Adam23	ns	0.697914	-0.874108	0.393479	2.07072	4
11690	Alox5ap	ns	1.17777	0.930318	0.675196	1.63453	4
102566	Ano10	0.568443	0.895962	ns	0.756404	0.845372	4
12306	Anxa2	2.17472	1.77062	0.406308	2.48391	ns	4
11745	Anxa3	1.46386	1.40336	0.865465	0.699358	ns	4
71724	Aox3	ns	-0.479488	-0.738812	-0.540303	-1.11115	4
11783	Apaf1	0.728148	0.638717	ns	0.723687	1.09734	4
11808	Apoa4	1.17858	0.960936	ns	1.45623	1.48834	4
232201	Arhgap25	0.931937	0.733258	0.472876	0.943264	ns	4
12044	Bcl2a1a	0.979727	1.27307	0.421108	1.1097	ns	4
12045	Bcl2a1b	0.979727	1.27307	0.421108	1.1097	ns	4
12046	Bcl2a1c	0.979727	1.20864	ns	1.01685	1.7754	4
12047	Bcl2a1d	0.979727	1.27307	0.421108	1.1097	ns	4
83675	Bicc1	1.79979	2.25347	ns	1.36042	2.60291	4
12223	Btc	1.14149	0.871591	ns	0.692075	1.60841	4
12260	C1qb	ns	0.721707	0.811391	1.0645	1.89927	4
12262	C1qc	ns	0.662554	0.634442	1.03078	1.50725	4
12366	Casp2	0.392907	0.347042	ns	0.41186	0.847177	4
12402	Cbl	0.414129	0.415331	ns	0.521313	1.31338	4
12475	Cd14	2.22605	1.76007	ns	0.52059	4.39356	4
57781	Cd200r1	0.58942	1.08014	ns	0.941601	1.21093	4
12484	Cd24a	1.91318	2.46877	0.830141	1.42706	ns	4
12489	Cd33	0.795351	1.15948	0.601573	0.806247	ns	4
12490	Cd34	1.24282	1.59708	1.68769	1.43863	ns	4
12491	Cd36	ns	1.10355	0.661033	1.91672	3.1716	4
12512	Cd63	2.27307	1.90966	0.746046	1.51723	ns	4
12514	Cd68	0.880542	0.990108	0.703912	1.33711	ns	4
12527	Cd9	2.09763	1.63837	ns	1.34363	1.72777	4
229776	Cdc14a	0.394011	0.400803	0.500382	0.684163	ns	4
57912	Cdc42se1	0.444962	0.459116	ns	0.62067	0.881576	4
70799	Cep192	1.02889	1.12503	ns	0.862654	0.918951	4
207686	Cfap69	0.781158	0.872774	ns	0.629918	1.41716	4
80797	Clca3a2	0.924788	1.70956	ns	0.715195	2.53666	4
12724	Clcn2	-0.861539	ns	-0.604505	-0.562148	-0.674268	4
54419	Cldn6	1.08732	0.893155	ns	0.934255	1.1039	4
114584	Clic1	0.834902	0.835565	ns	0.585907	1.10652	4
68119	Cmtm3	ns	0.580811	0.659607	0.955193	0.983248	4
102545	Cmtm7	0.431454	0.320376	0.630935	0.519467	ns	4
12843	Col1a2	1.00723	1.11791	ns	1.54163	1.50993	4
12825	Col3a1	0.914322	1.16608	0.444754	1.15263	ns	4
12827	Col4a2	ns	0.507698	0.710217	0.919105	1.15792	4
12978	Csf1r	ns	0.545076	0.504811	0.707354	1.95221	4
12982	Csf2ra	0.533461	ns	0.470451	0.918313	1.06201	4
12984	Csf2rb2	0.818577	0.92725	ns	1.22794	2.22954	4
12986	Csf3r	1.01982	1.26229	0.763429	0.513614	ns	4
13007	Csrp1	0.639047	0.894943	0.580642	1.12478	ns	4
13014	Cstb	1.40364	1.00758	ns	0.437671	1.5738	4
13017	Ctbp2	0.380303	0.340458	ns	0.412157	0.937314	4
13033	Ctsd	0.434346	0.491052	ns	0.596095	0.589344	4
13051	Cx3cr1	0.966839	1.27346	ns	1.17222	2.7428	4
12767	Cxcr4	0.779477	0.919771	0.587212	1.09651	ns	4
13057	Cyba	0.988179	0.922957	ns	1.29442	1.85023	4
13058	Cybb	1.18221	1.82427	1.12847	1.40416	ns	4
114886	Cygb	1.11988	0.953979	0.679292	1.53078	ns	4
13120	Cyp4b1	-0.838691	-0.524296	-0.745075	-0.625797	ns	4
66060	Cystm1	1.47768	1.18585	ns	1.06113	1.1536	4
19159	Cyth3	0.534027	0.449245	0.524461	0.410451	ns	4
319760	D130020L05Rik	-0.425234	-0.435625	ns	-0.895561	-1.44686	4
56320	Dbn1	0.345089	0.314778	0.371795	0.58678	ns	4
13179	Dcn	ns	0.474226	0.440534	0.750855	0.99187	4
69181	Dyrk2	-0.451508	-0.406165	-0.461992	-0.54723	ns	4
13586	Ear1	0.717337	ns	2.97996	1.31829	1.78826	4
68545	Ecscr	0.476108	0.401222	ns	0.433143	1.50658	4
13617	Ednra	0.43391	ns	0.59329	1.00732	1.09012	4
66892	Eif4e3	0.755331	1.09567	ns	0.573574	1.16925	4
13710	Elf3	1.12503	0.920245	ns	0.856372	3.01248	4
74559	Elovl7	3.75477	2.38907	ns	0.99657	4.19434	4
68519	Eml1	0.480383	0.564211	0.47513	0.646651	ns	4
13730	Emp1	1.88791	2.06002	0.843782	2.66491	ns	4
105298	Epdr1	1.00275	0.978102	ns	1.74552	2.95507	4
14062	F2r	0.871919	1.1326	ns	0.746699	0.867848	4
100038363	F630028O10Rik	0.601293	1.41024	0.843072	1.27803	ns	4
60527	Fads3	0.910351	0.891934	ns	0.814891	2.10102	4
107373	Fam111a	ns	0.589762	0.694176	0.747186	0.951337	4
73385	Fam177a	0.57012	0.689156	0.689101	0.870927	ns	4
100101807	Fam177a2	0.57012	0.689156	0.689101	0.870927	ns	4
74202	Fblim1	0.819673	0.801882	0.35026	1.46915	ns	4
14191	Fgr	0.490727	ns	0.637209	0.433151	1.04004	4
192176	Flna	1.1477	1.00145	0.525154	0.957965	ns	4
14302	Frk	0.723995	0.923319	ns	0.40769	1.59087	4
14086	Fscn1	ns	0.672569	0.595328	0.492587	0.91849	4
14314	Fstl1	1.49156	2.02684	0.470185	1.78877	ns	4
14317	Ftcd	-0.487668	-0.560898	ns	-0.513738	-0.744799	4
18301	Fxyd5	0.899702	1.10371	1.00629	1.27336	ns	4
237436	Gas2l3	0.879944	0.988042	0.36578	1.52035	ns	4
54120	Gipc2	2.06283	2.17868	ns	1.27867	5.3282	4
56356	Gltp	0.649248	0.804182	ns	0.732449	1.43015	4
105348	Golm1	1.09206	1.17705	ns	1.42867	2.91918	4
93695	Gpnmb	3.66204	3.43562	ns	3.37841	3.8188	4
14778	Gpx3	1.30775	1.78557	ns	1.20909	3.30672	4
625249	Gpx4	0.979535	0.497148	ns	0.277077	0.98332	4
14960	H2-Aa	0.87962	1.10778	1.06055	1.57889	ns	4
319169	H2ac15	ns	0.790537	0.471328	0.692254	1.2823	4
66775	Hacd4	ns	1.00131	0.580794	0.428099	1.93979	4
15163	Hcls1	ns	0.61992	0.379703	0.751088	1.02149	4
54486	Hpgds	0.953961	1.0914	0.411841	1.46547	ns	4
15894	Icam1	0.753834	0.720874	ns	0.509598	1.74332	4
50723	Icosl	0.498152	0.520377	ns	0.702885	1.85359	4
65972	Ifi30	0.763069	0.837234	ns	1.18356	1.55483	4
29817	Igfbp7	0.480796	0.695542	0.370396	0.76838	ns	4
16059	Igh-V7183	1.21799	1.23415	-0.711539	1.96474	ns	4
16071	Igkc	1.21799	1.4839	-0.801556	1.96474	ns	4
16098	Igkv1-117	1.21799	1.81268	-0.801556	2.34028	ns	4
80719	Igsf6	ns	0.824403	1.07249	1.00658	1.18538	4
16186	Il2rg	0.701342	0.890144	0.829827	1.27357	ns	4
29875	Iqgap1	1.29622	1.09251	ns	1.08509	1.26591	4
16401	Itga4	0.837867	0.977998	0.652227	1.00748	ns	4
16409	Itgam	1.21008	1.32259	0.599195	0.40531	ns	4
16411	Itgax	1.92231	2.0726	ns	1.41585	1.19273	4
209378	Itih5	0.903821	1.22943	-0.604362	1.49834	ns	4
64294	Itm2c	0.523864	0.54827	ns	0.759844	1.53075	4
15374	Jpt1	0.684857	0.825932	ns	0.844979	1.85964	4
105785	Kdelr3	1.16521	0.939756	ns	1.08154	1.46923	4
16565	Kif21b	0.449642	0.311007	ns	0.342839	1.56067	4
16582	Kifc3	1.30891	0.881161	ns	0.563329	1.11926	4
16819	Lcn2	2.35988	2.98886	1.71364	1.68855	ns	4
16852	Lgals1	ns	1.63273	1.23158	2.03375	1.9821	4
16854	Lgals3	1.58164	1.1814	0.432128	1.39641	ns	4
14727	Lilr4b	1.51156	1.2154	1.06842	1.92854	ns	4
107321	Lpxn	0.535819	0.410752	ns	0.60401	1.20357	4
216011	Lrrc20	0.654056	0.456199	ns	0.319914	0.703475	4
16985	Lsp1	0.711618	1.18096	0.434236	1.03168	ns	4
17022	Lum	ns	2.17531	0.977996	2.39604	1.96192	4
17069	Ly6e	0.570812	0.738069	0.444246	0.88025	ns	4
17084	Ly86	ns	1.36499	0.967529	1.39094	1.54352	4
53859	Map3k14	0.375456	0.350229	ns	0.624785	1.09604	4
26921	Map4k4	ns	0.760529	0.60744	1.3351	1.58737	4
17118	Marcks	ns	1.08389	0.53574	0.880951	1.31857	4
17193	Mbd4	0.496428	0.384538	ns	0.695505	1.10375	4
17304	Mfge8	2.02641	1.77329	ns	1.26371	2.88009	4
68514	Micu2	0.708024	0.609767	ns	0.703361	0.670143	4
723814	Mir223	0.601293	1.41024	0.843072	1.27803	ns	4
74568	Mlkl	0.956674	0.968294	0.607966	1.27424	ns	4
17395	Mmp9	0.575326	0.800989	0.762142	ns	1.42308	4
208228	Mob3a	0.516387	0.487691	ns	0.534621	0.908112	4
73656	Ms4a6c	ns	1.6506	0.972733	1.90781	1.4528	4
17698	Msn	0.642068	0.693566	0.800302	0.810593	ns	4
246177	Myo1g	0.426635	0.340342	0.46499	0.529315	ns	4
67111	Naaa	ns	0.699353	0.649474	0.470309	1.08687	4
215690	Nav1	0.557392	0.645109	ns	0.703755	0.869811	4
17970	Ncf2	0.713981	0.82755	0.477382	0.707318	ns	4
105855	Nckap1l	ns	1.05567	0.493225	1.14455	1.34081	4
66147	Necap2	0.384912	0.439715	ns	0.406453	0.890041	4
18003	Nedd9	0.961323	1.08936	ns	1.22129	2.25547	4
214854	Neurl3	1.09456	0.97758	ns	0.496979	1.26459	4
18037	Nfkbie	0.704209	0.702065	ns	0.471731	1.28167	4
107607	Nod1	0.273212	0.27833	ns	0.369189	0.777776	4
71720	Osbpl3	2.94391	2.3552	ns	1.41706	3.05523	4
18414	Osmr	0.860382	1.24886	ns	0.979516	2.19261	4
233571	P2ry6	0.588868	1.1059	ns	1.02106	1.57215	4
18479	Pak1	1.7099	1.69226	ns	0.923187	2.30385	4
55991	Panx1	0.243181	0.249598	ns	0.217581	2.24241	4
52552	Parp8	1.0009	1.51281	ns	1.24323	1.64031	4
64099	Parvg	0.564233	0.569543	ns	0.731148	1.22591	4
67307	Pbld2	-0.813127	-0.943638	ns	-0.783064	-1.34253	4
18591	Pdgfb	0.587685	0.626707	0.569674	0.398961	ns	4
71785	Pdgfd	1.1502	1.57425	0.484906	0.895473	ns	4
56421	Pfkp	0.745054	0.831457	ns	0.626617	2.02556	4
66681	Pgm1	0.918031	0.653271	ns	0.802212	1.16907	4
22113	Phlda2	1.56231	1.08252	ns	1.23216	1.59307	4
27226	Pla2g7	1.3426	1.82165	0.607443	1.31497	ns	4
56193	Plek	1.14251	1.37418	0.981263	1.20675	ns	4
26432	Plod2	0.983495	1.29758	0.481384	1.3139	ns	4
102502	Pls1	2.4306	2.2111	0.491691	2.0644	ns	4
22038	Plscr1	1.09279	1.07076	ns	0.879821	1.77013	4
18753	Prkcd	0.673993	0.714951	ns	0.777591	0.859516	4
19116	Prlr	-1.11943	ns	-0.544637	-0.7671	-2.41523	4
19221	Ptgfrn	0.681007	0.952794	ns	0.782729	0.755388	4
110078	Pygb	0.987194	1.63986	ns	0.980714	3.46284	4
106572	Rab31	1.02726	1.15139	ns	1.11809	2.2149	4
225182	Rbbp8	0.793082	0.907074	ns	0.840304	1.2126	4
64214	Rgs18	0.428571	0.669716	0.876662	0.358977	ns	4
56470	Rgs19	0.450638	0.469553	ns	0.439884	1.75457	4
19735	Rgs2	0.910504	1.26061	0.926577	1.5883	ns	4
11853	Rhoc	1.30041	ns	0.68957	1.26535	1.96568	4
104215	Rhoq	1.18187	0.812705	ns	1.11736	0.740758	4
68585	Rtn4	0.621647	0.845814	ns	1.00229	1.09947	4
20201	S100a8	0.558459	0.869056	3.22227	ns	2.62291	4
56807	Scamp5	1.20808	0.85652	ns	1.30156	1.11313	4
20250	Scd2	2.05253	3.13105	ns	2.5843	5.88578	4
70061	Sdr9c7	ns	-1.15692	-1.03916	-0.990361	-2.66837	4
20345	Selplg	0.598483	0.81394	ns	1.23272	1.34159	4
73723	Sh3bgrl3	1.05068	1.0367	0.684524	1.02983	ns	4
20401	Sh3bp1	0.444068	0.41362	ns	0.617389	0.776583	4
268396	Sh3pxd2b	0.734507	0.940066	ns	0.924944	1.93468	4
66940	Shisa5	0.576629	0.561097	ns	0.43407	1.59546	4
19261	Sirpa	0.964186	1.18332	0.529805	1.17375	ns	4
668101	Sirpb1b	1.05377	1.40509	0.748495	1.29355	ns	4
20491	Sla	ns	1.02664	0.571431	1.36428	2.18827	4
18173	Slc11a1	0.512676	0.479448	ns	0.907393	1.64558	4
229731	Slc25a24	1.57515	1.49832	ns	0.94861	1.62251	4
105727	Slc38a1	0.515266	0.575502	ns	0.717376	1.38011	4
20556	Slfn2	ns	0.675669	1.0078	0.966738	1.12086	4
58994	Smpd3	1.70381	1.30325	ns	1.38125	3.31288	4
20652	Soat1	0.669627	0.857784	0.623027	1.10855	ns	4
20692	Sparc	0.92206	1.02321	0.833898	0.893917	ns	4
20750	Spp1	2.37829	2.79122	1.10353	2.00171	ns	4
20773	Sptlc2	0.895294	0.666803	ns	0.740977	0.960733	4
19073	Srgn	0.415826	0.442714	0.509157	0.622972	ns	4
21346	Tagln2	1.72033	1.36237	0.679789	1.69683	ns	4
21825	Thbs1	1.38851	1.61212	0.560118	1.93776	ns	4
26944	Tinag	2.82232	2.82593	ns	2.03649	2.43881	4
21897	Tlr1	0.820758	0.934855	ns	1.42261	0.888127	4
279572	Tlr13	1.29949	1.37391	0.938887	1.27641	ns	4
107769	Tm6sf1	ns	0.722879	0.725818	0.915942	1.24842	4
213068	Tmem71	1.0104	0.951368	0.850886	1.48208	ns	4
50528	Tmprss2	0.746457	0.755575	ns	0.741611	2.09155	4
19241	Tmsb4x	0.659982	0.819812	0.564037	1.21957	ns	4
106869	Tnfaip8	0.510382	0.639491	ns	0.379239	1.5791	4
21933	Tnfrsf10b	1.36215	0.823447	0.791665	1.6198	ns	4
94185	Tnfrsf21	0.575011	0.491579	ns	1.26352	1.55823	4
102633627	Tpm4-ps	0.8701	0.872144	0.795224	1.049	ns	4
70827	Trak2	0.642284	0.358336	ns	0.462771	1.06688	4
56496	Tspan6	ns	1.07336	1.26317	0.768303	1.14321	4
227620	Uap1l1	1.29806	0.837224	ns	1.11818	2.0034	4
78903	Wrnip1	-0.618355	-0.598368	ns	-0.672387	-0.837813	4
22629	Ywhah	0.739673	0.57072	ns	0.877407	1.26689	4
67306	Zc2hc1a	1.1004	1.30673	ns	0.659495	1.81476	4
18000	2002-09-01	0.310915	0.325949	ns	0.426367	ns	3
20362	2008-09-01	0.439535	0.506009	ns	0.453065	ns	3
69399	1700025G04Rik	0.361845	ns	0.50997	ns	0.748703	3
72056	1810055G02Rik	-0.589325	ns	-0.524099	0.837075	ns	3
69861	2010003K11Rik	1.87005	ns	ns	2.32939	1.12068	3
330173	2610524H06Rik	0.848476	0.526586	ns	0.613715	ns	3
75060	4930506C21Rik	-0.415165	-0.336468	ns	-0.425867	ns	3
229722	5330417C22Rik	1.40155	1.43238	ns	ns	3.12923	3
69865	A1cf	-0.50591	ns	-0.416798	-0.413175	ns	3
381287	A530032D15Rik	-0.447844	ns	0.686318	0.273833	ns	3
382062	AB124611	ns	0.374401	0.496568	0.778006	ns	3
217258	Abca8a	-0.980878	ns	-0.465912	-0.972554	ns	3
17250	Abcc1	ns	0.709564	ns	0.559471	1.37294	3
27416	Abcc5	0.572408	ns	ns	0.512502	0.943073	3
109934	Abr	0.978498	0.992136	ns	0.977276	ns	3
66885	Acadsb	-0.56193	ns	ns	-0.508621	-0.999156	3
11421	Ace	0.966941	1.11012	ns	0.650254	ns	3
217246	Ace3	0.966941	1.11012	ns	0.650254	ns	3
64833	Acot10	0.545356	ns	ns	0.554572	1.07617	3
171281	Acot3	-2.14376	-1.99879	-0.742126	ns	ns	3
56360	Acot9	0.838879	ns	ns	1.03713	1.80371	3
80911	Acox3	0.24408	0.321813	ns	ns	-0.817821	3
56318	Acpp	ns	ns	1.42259	-0.820498	-0.926287	3
11465	Actg1	0.587287	ns	ns	0.742647	2.56366	3
11487	Adam10	0.429576	0.607256	ns	0.504771	ns	3
101401	Adamts9	1.21731	1.15006	ns	1.16245	ns	3
77794	Adamtsl2	ns	1.20822	0.41564	1.87456	ns	3
11513	Adcy7	0.64701	ns	ns	0.854439	1.25038	3
13733	Adgre1	ns	0.661103	0.749843	1.0563	ns	3
77596	Adgrf1	ns	-2.1951	ns	-2.07159	-1.3194	3
14766	Adgrg1	1.02562	1.27772	ns	ns	2.55813	3
11535	Adm	ns	ns	0.421989	0.52815	1.8399	3
319660	Agmo	-0.31886	ns	-0.441924	ns	0.934524	3
11610	Agtrap	ns	0.288689	ns	0.393689	1.10202	3
11611	Agxt	-1.0754	-0.803589	ns	-0.565515	ns	3
229694	AI504432	0.782293	1.04225	ns	0.610095	ns	3
108909	Aida	0.802887	0.669892	ns	0.654508	ns	3
11629	Aif1	ns	ns	0.440747	0.430391	0.819747	3
66253	Aig1	ns	0.28028	ns	0.552347	0.929244	3
16475	Ajuba	1.3703	ns	ns	0.722058	1.39881	3
11640	Akap1	-0.509562	-0.340994	ns	-0.416596	ns	3
100182	Akna	ns	0.436278	ns	0.608475	0.740297	3
67861	Akr1b10	ns	0.591217	ns	0.602934	1.46831	3
11677	Akr1b3	ns	0.77464	ns	1.18231	0.986617	3
14187	Akr1b8	0.580155	ns	ns	0.447549	1.65088	3
11656	Alas2	ns	-0.548437	ns	-0.914801	-1.92361	3
71481	Alpk1	1.24027	1.51851	ns	1.08481	ns	3
71761	Amdhd1	-0.406152	-0.52583	ns	-0.590983	ns	3
57875	Angptl4	-1.20662	-1.48813	-1.2725	ns	ns	3
105722	Ano6	0.782747	0.990218	ns	1.08302	ns	3
16952	Anxa1	ns	1.12576	1.26889	0.921013	ns	3
69787	Anxa13	1.35392	1.40498	ns	0.612699	ns	3
11746	Anxa4	0.623904	0.683573	ns	0.361515	ns	3
11750	Anxa7	0.540747	ns	ns	0.378316	0.721149	3
71790	Anxa9	0.671383	0.86869	0.455918	ns	ns	3
76507	Aoc1	0.598337	1.1909	ns	ns	1.16563	3
108012	Ap1s2	ns	1.06844	ns	0.994746	1.56968	3
11810	Apobec1	0.877269	0.884857	ns	0.454628	ns	3
80287	Apobec3	1.07596	1.42426	ns	0.843107	ns	3
11821	Aprt	0.52077	ns	ns	0.378044	0.724211	3
11832	Aqp7	3.20231	2.02411	ns	2.20749	ns	3
11845	Arf6	0.441025	ns	ns	0.621135	1.11845	3
228359	Arhgap1	0.50678	0.408825	ns	0.426874	ns	3
76117	Arhgap15	ns	0.860122	0.640866	0.524534	ns	3
70497	Arhgap17	0.438569	0.353412	ns	0.401367	ns	3
73910	Arhgap18	0.711945	ns	ns	0.717542	1.15292	3
216831	Arhgap44	0.545146	0.509199	ns	0.540417	ns	3
54324	Arhgef5	0.695301	0.403233	ns	0.611395	ns	3
107566	Arl2bp	0.756843	0.775046	ns	0.656637	ns	3
68724	Arl8a	0.87044	0.514657	ns	0.769848	ns	3
11867	Arpc1b	0.638582	0.509848	ns	0.851891	ns	3
109689	Arrb1	0.466502	0.512443	ns	0.42354	ns	3
215705	Arrdc1	0.732606	0.701481	ns	0.372403	ns	3
109978	Art4	0.690785	0.83736	ns	0.810651	ns	3
11886	Asah1	0.459806	0.503531	ns	ns	1.09479	3
104816	Aspg	-0.88275	-0.693169	ns	-0.729105	ns	3
11910	Atf3	1.24465	ns	ns	2.07326	2.49484	3
70495	Atp6ap2	0.604646	0.384797	ns	0.471624	ns	3
11974	Atp6v0e	0.364158	ns	ns	0.467	0.996477	3
11977	Atp7a	ns	0.480569	ns	0.484101	1.07023	3
54667	Atp8b2	0.429681	0.579418	ns	0.672019	ns	3
11983	Atpif1	ns	0.743857	ns	0.607336	1.06838	3
11990	Atrn	ns	-0.362959	ns	-0.254535	-0.978369	3
245532	Awat2	-0.400326	-0.430592	ns	-0.471771	ns	3
56386	B4galt6	1.30905	1.4759	ns	1.1969	ns	3
12018	Bak1	0.487665	0.375497	ns	0.418219	ns	3
12043	Bcl2	0.84559	0.581337	ns	0.880653	ns	3
12111	Bgn	0.672498	0.840944	ns	0.89436	ns	3
17060	Blnk	1.37379	1.27603	ns	1.68716	ns	3
107771	Bmyc	0.677029	0.814251	ns	0.743353	ns	3
100503185	Btbd8	1.37816	0.836464	ns	0.787848	ns	3
12235	Bub1	ns	ns	0.478058	2.48415	2.05885	3
12259	C1qa	ns	0.665692	ns	0.919431	1.75279	3
232371	C1rl	-0.471917	-0.466729	ns	-0.336581	ns	3
12293	Cacna2d1	1.06588	1.39369	ns	0.855115	ns	3
12331	Cap1	0.402154	0.367524	ns	0.438394	ns	3
12332	Capg	1.19734	1.27066	ns	1.46576	ns	3
12338	Capn6	ns	1.03883	ns	1.79696	1.9361	3
71934	Car13	1.28615	1.17354	ns	0.526735	ns	3
12350	Car3	ns	ns	-0.351179	-0.354147	-3.48455	3
12364	Casp12	1.91492	3.12072	ns	1.5106	ns	3
12380	Cast	0.646086	0.432263	ns	0.493958	ns	3
12390	Cav2	ns	0.695874	0.476666	ns	1.03652	3
108811	Ccdc122	0.842138	0.680849	ns	ns	1.88407	3
381175	Ccdc68	0.732176	0.864806	ns	0.796368	ns	3
67896	Ccdc80	1.16938	2.06671	ns	1.76171	ns	3
108686	Ccdc88a	0.672574	0.737481	ns	0.921148	ns	3
20296	Ccl2	2.26856	1.61636	ns	ns	4.11279	3
20302	Ccl3	1.83193	1.48354	ns	1.60212	ns	3
12428	Ccna2	ns	ns	0.915441	3.2155	2.32854	3
12774	Ccr5	ns	0.89234	ns	0.900998	1.94252	3
54199	Ccrl2	0.565615	0.444961	ns	0.474901	ns	3
93671	Cd163	-1.41165	-1.66357	ns	-1.35062	ns	3
17079	Cd180	0.638787	0.6283	ns	1.32679	ns	3
69142	Cd209f	-0.678946	-0.572655	ns	-0.430701	ns	3
12488	Cd2ap	0.853097	ns	ns	0.432567	0.778447	3
140497	Cd300c2	ns	0.533016	0.469863	1.00607	ns	3
12505	Cd44	1.41744	1.39825	ns	0.906133	ns	3
12506	Cd48	ns	0.930565	0.732377	1.1242	ns	3
11801	Cd5l	ns	ns	0.860217	0.882689	2.1043	3
16149	Cd74	ns	1.028	0.751147	1.44262	ns	3
12522	Cd83	ns	0.56263	ns	0.646825	1.78737	3
12523	Cd84	0.757387	0.95841	ns	0.937959	ns	3
12540	Cdc42	0.344852	0.328469	ns	0.296463	ns	3
72729	Cdc42se2	0.539745	0.530066	ns	0.497636	ns	3
12563	Cdh6	1.0361	1.52459	ns	0.380749	ns	3
213084	Cdkl3	0.634487	0.731285	ns	0.319496	ns	3
12575	Cdkn1a	1.78142	ns	1.6467	2.79231	ns	3
67177	Cdt1	0.566733	ns	ns	0.759872	1.27093	3
320394	Cenpt	0.676565	ns	ns	0.553523	1.82802	3
223753	Cerk	0.574641	0.546895	ns	0.924276	ns	3
71949	Cers5	0.664512	0.895822	ns	0.700045	ns	3
382044	Ces1b	-1.12727	-0.657501	-0.562627	ns	ns	3
234564	Ces1f	ns	ns	-0.390065	-0.721126	-4.85835	3
234673	Ces2e	-0.595794	ns	-0.808386	0.485689	ns	3
12655	Chil3	0.578126	ns	2.68076	ns	2.78276	3
68942	Chmp2b	0.502625	0.460606	ns	0.620809	ns	3
75608	Chmp4b	0.464841	ns	ns	0.331364	0.9716	3
11443	Chrnb1	1.06873	1.15646	ns	0.389374	ns	3
58250	Chst11	0.614225	0.393435	ns	ns	0.960848	3
72136	Chst14	0.527681	0.387971	ns	0.395	ns	3
234421	Cib3	3.93197	1.51881	ns	2.14142	ns	3
80986	Ckap2	ns	ns	0.521619	2.485	1.92537	3
216197	Ckap4	0.265624	ns	0.418409	0.466375	ns	3
12709	Ckb	0.627321	ns	ns	0.683422	1.52432	3
75458	Cklf	0.651898	0.691977	ns	0.567649	ns	3
12722	Clca3a1	0.919342	1.74456	ns	0.921827	ns	3
232413	Clec12a	ns	1.05276	1.31551	1.42374	ns	3
269799	Clec4a1	ns	0.808514	0.738528	0.667118	ns	3
26888	Clec4a2	ns	0.737229	0.469625	0.992657	ns	3
73149	Clec4a3	ns	ns	0.65125	0.775411	1.14551	3
17474	Clec4d	0.714746	1.03019	ns	ns	2.35629	3
56619	Clec4e	1.20138	ns	0.679029	ns	1.46195	3
56620	Clec4n	1.08999	1.62775	ns	1.1424	ns	3
23845	Clec5a	1.34873	1.80017	ns	0.383674	ns	3
71566	Clmp	0.682309	0.824195	ns	0.660847	ns	3
12763	Cmah	-0.668948	ns	ns	-0.387142	-1.6633	3
14747	Cmklr1	0.467813	0.636507	ns	0.647261	ns	3
70031	Cmtm8	-0.531352	-0.468179	0.428828	ns	ns	3
12818	Col14a1	ns	0.58491	0.434889	1.03855	ns	3
12822	Col18a1	-0.273284	-0.300083	ns	-0.309257	ns	3
12842	Col1a1	0.923193	1.01244	ns	1.74112	ns	3
12826	Col4a1	ns	ns	0.660282	0.676379	1.68606	3
12834	Col6a2	ns	ns	0.354486	0.624651	1.15399	3
12835	Col6a3	1.26769	1.60488	ns	1.72877	ns	3
12721	Coro1a	0.715424	0.628913	ns	0.61148	ns	3
107684	Coro2a	0.506272	0.384293	ns	0.629754	ns	3
72042	Cotl1	ns	0.454522	ns	0.59648	1.13764	3
67579	Cpeb4	-0.433694	-0.379489	ns	ns	-0.841815	3
73692	Cplane1	0.496604	0.42892	ns	0.715645	ns	3
12892	Cpox	-1.10513	-0.50956	ns	ns	-0.808408	3
12896	Cpt2	-0.563162	-0.396139	-0.442972	ns	ns	3
56264	Cpxm1	1.19795	1.54277	ns	1.531	ns	3
208677	Creb3l3	-0.426482	-0.512312	-0.477691	ns	ns	3
232430	Crebl2	-0.295978	-0.298977	ns	-0.285102	ns	3
12925	Crip1	0.840304	0.976536	ns	0.857641	ns	3
12977	Csf1	0.567295	0.555131	ns	0.301682	ns	3
12983	Csf2rb	ns	0.878875	ns	0.816221	1.42893	3
27373	Csnk1e	0.5794	0.527595	ns	0.58869	ns	3
13009	Csrp3	-1.09895	ns	ns	-0.917509	-3.50802	3
55936	Ctps2	0.49841	0.721141	ns	0.752815	ns	3
13040	Ctss	ns	1.46343	0.923625	1.45087	ns	3
13043	Cttn	ns	0.443655	ns	0.428576	0.897557	3
80281	Cttnbp2nl	ns	0.449487	ns	0.57081	1.4782	3
20312	Cx3cl1	0.814299	0.689759	ns	1.18259	ns	3
57266	Cxcl14	1.02129	1.08278	ns	2.75702	ns	3
12765	Cxcr2	1.48484	2.18013	1.18831	ns	ns	3
13095	Cyp2c29	ns	ns	-0.483734	-0.553374	-1.26063	3
70101	Cyp4f16	ns	0.839159	ns	1.09578	1.07108	3
72054	Cyp4f18	1.03821	0.924094	ns	0.836495	ns	3
58861	Cysltr1	ns	1.12619	0.484268	0.8302	ns	3
72318	Cyth4	ns	1.00057	0.599761	1.1419	ns	3
227929	Cytip	ns	0.911431	ns	0.812764	1.60666	3
110956	D17H6S56E-5	2.82872	2.29704	ns	3.92191	ns	3
13169	Dbnl	0.363906	0.360773	ns	ns	1.07146	3
74106	Dcaf6	-0.560038	ns	-0.328144	-0.290071	ns	3
13178	Dck	ns	0.559766	0.366392	0.365335	ns	3
12305	Ddr1	1.30316	1.22263	ns	1.55599	ns	3
19347	Dennd5a	0.286408	0.31046	ns	0.444695	ns	3
97998	Deptor	-0.377266	ns	ns	-0.489512	-1.06236	3
116891	Derl2	-0.427872	ns	ns	-0.297222	-0.852758	3
241452	Dhrs9	2.39722	2.07044	ns	2.08314	ns	3
56419	Diaph3	ns	ns	0.474918	1.03768	1.35498	3
13400	Dmpk	0.78264	0.50573	ns	0.951139	ns	3
242523	Dmrta1	-0.775216	-0.648067	ns	-0.925036	ns	3
75974	Dock11	ns	0.849127	ns	0.616988	1.11758	3
94176	Dock2	0.638409	0.789554	ns	1.09186	ns	3
319446	Dpep2	0.964573	1.08573	ns	0.374448	ns	3
70127	Dpf3	-0.363602	-0.317891	ns	-0.382233	ns	3
83768	Dpp7	0.586967	0.940427	ns	0.673161	ns	3
64705	Dpys	-0.853256	-0.543818	ns	-1.03413	ns	3
13518	Dst	0.863243	0.699338	ns	0.723155	ns	3
80904	Dtx3	0.454554	0.656576	ns	0.66929	ns	3
63953	Dusp10	0.853704	0.537046	ns	0.686691	ns	3
213575	Dync2li1	0.541047	0.968393	ns	ns	1.4073	3
56455	Dynll1	0.712323	0.83917	ns	0.677719	ns	3
78547	E130304I02Rik	ns	-0.434813	ns	-0.247271	-0.700937	3
503845	Ear12	0.813651	ns	0.594559	1.40977	ns	3
13587	Ear2	0.813651	ns	0.594559	1.40977	ns	3
53876	Ear3	0.813651	ns	0.594559	1.40977	ns	3
93719	Ear6	0.813651	ns	0.871372	1.31829	ns	3
53873	Ear7	0.813651	ns	0.871372	1.31829	ns	3
23986	Eci2	-0.879076	-0.646399	-0.659768	ns	ns	3
13601	Ecm1	-0.512904	-0.533164	ns	ns	-1.10475	3
13618	Ednrb	ns	0.641975	0.795421	1.35017	ns	3
75740	Egfem1	-0.398144	-0.480847	ns	-0.351168	ns	3
259300	Ehd2	0.654247	0.705538	ns	0.896033	ns	3
13666	Eif2ak3	0.677356	0.667406	ns	0.795745	ns	3
13682	Eif4a2	-0.443578	ns	ns	-0.29579	-1.23076	3
16418	Eif6	0.770401	ns	ns	0.634312	1.5744	3
56501	Elf4	0.667759	0.827551	ns	0.825565	ns	3
140580	Elmo1	1.03965	1.3623	ns	1.25897	ns	3
12686	Elovl3	-1.73519	-1.61232	ns	ns	-7.59692	3
71946	Endod1	1.03926	1.035	ns	1.0494	ns	3
12495	Entpd1	0.5599	0.785721	ns	1.10194	ns	3
12496	Entpd2	0.615828	0.696938	ns	0.699579	ns	3
13824	Epb41l4a	1.29888	0.945815	ns	0.732031	ns	3
54357	Epb41l4b	-0.53863	-0.360595	ns	-0.452912	ns	3
17075	Epcam	2.00001	2.36432	ns	0.790643	ns	3
223650	Eppk1	1.05336	-0.333147	ns	0.148322	ns	3
108670	Epsti1	ns	0.525906	0.531786	0.583631	ns	3
226090	Ermp1	0.68899	ns	ns	0.56927	0.854581	3
23943	Esyt1	0.752943	0.576994	ns	0.510766	ns	3
208618	Etl4	0.804423	0.708831	ns	0.410197	ns	3
101488212	Evi2	ns	0.876791	0.444172	0.887627	ns	3
14017	Evi2a	ns	0.876791	0.444172	0.887627	ns	3
216984	Evi2b	ns	0.876791	0.444172	0.887627	ns	3
14026	Evl	0.508257	ns	0.39392	0.577571	ns	3
75914	Exoc6b	0.532791	0.504955	ns	0.316089	ns	3
22350	Ezr	0.781682	0.904083	ns	0.458442	ns	3
14063	F2rl1	1.13001	0.879803	ns	ns	1.38159	3
12140	Fabp7	0.72221	ns	ns	0.775546	1.94833	3
227737	Fam129b	0.5687	0.522146	ns	0.535843	ns	3
223601	Fam49b	0.655209	0.734164	ns	0.616729	ns	3
67420	Far1	0.575658	0.843007	ns	0.600995	ns	3
76454	Fbxo31	-0.767305	ns	-0.328997	-0.866603	ns	3
71538	Fbxo9	-0.371087	-0.317895	ns	-0.403114	ns	3
14131	Fcgr3	ns	0.937453	ns	0.957054	1.95572	3
246256	Fcgr4	ns	ns	0.798764	1.1447	1.52224	3
108101	Fermt3	ns	ns	0.452327	0.496595	1.89272	3
14200	Fhl2	ns	0.724171	ns	0.98104	1.99677	3
14230	Fkbp10	0.702871	0.804454	ns	0.938885	ns	3
14225	Fkbp1a	0.60624	0.424325	ns	0.472003	ns	3
14247	Fli1	ns	ns	0.984904	0.57687	1.01866	3
14260	Fmn1	0.437218	0.827477	ns	0.306749	ns	3
71375	Foxn3	ns	ns	-0.336225	-0.362213	-1.01388	3
14389	Gab2	0.512227	0.488515	ns	0.677648	ns	3
50917	Galns	0.830152	0.785515	ns	0.772331	ns	3
171212	Galnt10	0.5534	0.485566	ns	0.641534	ns	3
14457	Gas7	0.86854	0.790225	ns	0.79273	ns	3
227960	Gca	1.2219	1.04071	ns	0.470301	ns	3
233552	Gdpd5	0.319099	0.342588	ns	ns	0.971405	3
223267	Ggact	ns	-0.300556	ns	-0.299435	-0.991298	3
70772	Ggnbp1	-0.343151	-0.494378	ns	-0.53521	ns	3
14594	Ggta1	ns	0.529688	0.683217	0.673728	ns	3
14600	Ghr	-0.461228	ns	ns	-0.307686	-0.857093	3
14609	Gja1	ns	0.879199	ns	1.49711	1.29886	3
83396	Glis2	0.694614	ns	ns	0.531633	1.43896	3
226075	Glis3	1.67002	1.3982	ns	0.956866	ns	3
14660	Gls	0.932537	1.17506	ns	0.696932	ns	3
100043172	Gm10080	0.374782	0.335558	ns	0.337099	ns	3
791415	Gm12500	-0.360868	-0.354218	ns	-0.348727	ns	3
666390	Gm13237	0.50982	ns	0.551023	0.549998	ns	3
100038714	Gm15401	-0.587076	-0.570689	ns	-0.447621	ns	3
434223	Gm1966	0.522175	ns	0.795148	1.18023	ns	3
100041490	Gm20875	0.50982	ns	0.551023	0.549998	ns	3
100041932	Gm3579	1.34876	1.38026	ns	2.05458	ns	3
105244006	Gm39701	1.34876	1.38026	ns	1.96798	ns	3
105245011	Gm40525	1.34876	1.38026	ns	2.05458	ns	3
105246807	Gm42031	1.34876	1.38026	ns	2.05458	ns	3
240549	Gm4952	-0.993382	ns	-1.04136	-0.758155	ns	3
208166	Gm609	2.70272	2.84889	ns	1.44468	ns	3
624251	Gm6485	0.429404	0.524931	ns	0.390522	ns	3
78816	Gmip	0.292772	ns	ns	0.459129	0.64823	3
14678	Gnai2	0.480554	0.427957	ns	0.567839	ns	3
14688	Gnb1	0.480781	ns	ns	0.437598	0.984236	3
14758	Gpm6b	0.821613	0.86449	ns	0.619204	ns	3
664862	Gpr137b-ps	1.21238	1.08702	ns	1.26284	ns	3
353346	Gpr141	0.695933	ns	0.444067	0.58479	ns	3
71111	Gpr39	0.847808	0.68396	ns	0.625707	ns	3
14744	Gpr65	ns	0.984561	ns	1.47079	1.43138	3
14783	Grb10	0.54972	0.842167	0.659466	ns	ns	3
14773	Grk5	0.613285	0.819703	0.672457	ns	ns	3
56637	Gsk3b	0.391603	0.330254	ns	0.24697	ns	3
14864	Gstm3	0.985487	1.01467	ns	1.56228	ns	3
110006	Gusb	0.576633	ns	ns	0.593777	1.39609	3
27357	Gyg	0.456013	0.684736	ns	0.59952	ns	3
56702	H1f5	ns	0.534091	ns	0.422636	1.34546	3
14961	H2-Ab1	ns	1.35388	1.12617	1.57709	ns	3
319172	H2ac4	ns	ns	0.471328	0.640917	1.51797	3
14963	H2-Bl	1.16389	0.875654	ns	1.68136	ns	3
14998	H2-DMa	ns	0.914452	ns	0.911362	1.27399	3
14999	H2-DMb1	ns	0.733309	ns	0.716097	1.1262	3
14969	H2-Eb1	ns	1.04871	0.645689	1.47209	ns	3
14990	H2-M2	2.23243	2.05097	ns	1.8668	ns	3
15006	H2-Q1	1.16389	0.875654	ns	1.68136	ns	3
319154	H3c13	0.681174	ns	0.498315	0.92339	ns	3
15077	H3c14	0.681174	ns	0.498315	0.92339	ns	3
97114	H3c15	0.681174	ns	0.498315	0.92339	ns	3
15081	H3f3b	0.429404	0.524931	ns	0.390522	ns	3
15109	Hal	-0.636343	ns	-0.533729	-0.756498	ns	3
56422	Hbs1l	-0.464658	ns	ns	-0.260575	-0.944291	3
329152	Hecw2	ns	ns	0.409633	0.381273	1.45504	3
77446	Heg1	0.48272	0.586988	ns	0.565697	ns	3
15211	Hexa	ns	0.587263	ns	0.912897	1.08573	3
15212	Hexb	ns	1.11506	ns	1.01205	0.990866	3
15213	Hey1	ns	0.291071	ns	0.588884	1.2582	3
54426	Hgfac	-0.601099	-0.603612	ns	-0.660661	ns	3
215114	Hip1	0.337699	ns	ns	0.581505	1.1893	3
216019	Hkdc1	0.790843	0.879884	ns	ns	3.99436	3
232210	Hmces	0.430729	0.40784	ns	0.776396	ns	3
97165	Hmgb2	0.50982	ns	0.551023	0.549998	ns	3
15357	Hmgcr	ns	1.60871	0.837699	ns	1.74538	3
15368	Hmox1	0.665949	ns	ns	0.975902	1.43323	3
74318	Hopx	-0.787912	ns	ns	-0.907835	-1.51275	3
15488	Hsd17b4	-0.379809	-0.26846	-0.306772	ns	ns	3
66667	Hspbap1	0.906508	0.607609	ns	0.475821	ns	3
330723	Htra4	-0.777719	ns	-0.647048	-0.855443	ns	3
235386	Hykk	-0.56499	-0.514082	-0.394125	ns	ns	3
433638	I830077J02Rik	ns	0.497903	0.685133	0.451958	ns	3
15951	Ifi204	ns	0.687834	1.02456	1.30406	ns	3
381308	Ifi211	ns	0.687834	0.900533	1.30406	ns	3
76933	Ifi27l2a	ns	1.03119	1.06789	1.4301	ns	3
217845	Ifi27l2b	ns	0.694425	0.780134	0.731403	ns	3
242519	Ifna12	0.428709	-0.290243	ns	0.371419	ns	3
15979	Ifngr1	0.48435	0.685158	ns	0.766391	ns	3
16001	Igf1r	0.570518	0.534658	ns	0.509976	ns	3
111975	Igf2os	-0.293578	-0.298885	ns	-0.274709	ns	3
16057	Igh-V3609N	-0.549222	0.655611	-0.621355	ns	ns	3
16081	Igk-V1	1.21799	1.81268	ns	2.34028	ns	3
16122	Igk-V5	1.21799	1.81268	ns	1.96474	ns	3
434025	Igkv9-120	1.21799	1.88502	ns	2.34028	ns	3
67454	Ikbip	ns	0.518252	ns	0.768534	1.14429	3
16154	Il10ra	ns	0.996428	ns	0.840143	1.34824	3
16155	Il10rb	0.597707	0.850524	ns	0.889074	ns	3
16068	Il18bp	ns	ns	0.410488	0.506275	1.8359	3
16180	Il1rap	-0.64876	ns	ns	-0.863777	-1.85214	3
16197	Il7r	0.975466	1.08009	ns	0.790564	ns	3
103844	Inca1	-0.512007	ns	ns	-0.746701	-1.25082	3
16331	Inpp5d	ns	0.755996	ns	0.957381	1.57969	3
73914	Irak3	0.946835	1.07587	ns	ns	2.17168	3
15900	Irf8	ns	0.506316	ns	0.964151	1.20446	3
71780	Isyna1	0.745738	ns	ns	1.04353	2.41794	3
16403	Itga6	0.910756	1.1992	1.13357	ns	ns	3
16410	Itgav	0.940472	0.852275	ns	0.567146	ns	3
320910	Itgb8	1.22707	1.5337	ns	1.07799	ns	3
16439	Itpr2	-0.577766	-0.435535	ns	-0.464315	ns	3
319622	Itpripl2	0.38808	0.695112	ns	0.890426	ns	3
16449	Jag1	0.827948	0.782455	ns	0.622971	ns	3
67374	Jam2	0.659306	0.74632	ns	1.03322	ns	3
140492	Kcnn2	-0.552732	-0.654382	ns	-0.576897	ns	3
16534	Kcnn4	1.17135	0.900067	ns	0.557967	ns	3
64697	Keg1	-1.27155	ns	ns	-0.689205	-5.46498	3
71819	Kif23	ns	ns	0.555209	1.30302	1.99472	3
16581	Kifc2	-0.341667	-0.256623	ns	-0.419696	ns	3
170643	Kirrel	0.642247	0.653865	ns	0.701616	ns	3
21847	Klf10	-1.03379	ns	-0.548997	1.13882	ns	3
16597	Klf12	-0.745273	ns	-0.508896	-0.479152	ns	3
239743	Klhl6	ns	0.438249	ns	0.390014	1.60231	3
16643	Klrd1	0.657946	0.695794	ns	0.895356	ns	3
16668	Krt18	1.67627	ns	ns	0.991748	1.21983	3
94179	Krt23	ns	ns	-0.484766	0.514933	1.79788	3
16776	Lama5	0.646672	0.475819	ns	0.539323	ns	3
226519	Lamc1	0.51463	0.528275	ns	0.721031	ns	3
16855	Lgals4	-1.01339	-0.84176	ns	ns	-1.59095	3
16857	Lgals6	-1.01339	-0.84176	ns	ns	-1.19125	3
19141	Lgmn	0.81598	0.489629	ns	0.890766	ns	3
110829	Lims1	0.604866	0.589529	ns	0.521828	ns	3
108030	Lin7a	-1.04496	ns	ns	-0.525204	-1.47565	3
56722	Litaf	0.554885	ns	ns	0.494848	0.809023	3
16905	Lmna	0.683513	ns	ns	0.571349	0.765001	3
102635661	LOC102635661	0.374782	0.335558	ns	0.337099	ns	3
16948	Lox	1.38318	1.38402	ns	1.82644	ns	3
16949	Loxl1	0.764121	0.845094	ns	1.45915	ns	3
270084	Lpcat2	ns	1.31813	0.627791	1.00953	ns	3
433926	Lrrc8b	1.22225	1.03964	ns	0.500125	ns	3
17035	Lxn	ns	0.773348	0.594268	ns	1.22847	3
100041546	Ly6c2	ns	0.601591	1.37403	1.05946	ns	3
17068	Ly6d	3.22028	2.67922	ns	4.34679	ns	3
223631	Ly6g2	-0.661359	ns	ns	-0.491687	-0.873097	3
23936	Lynx1	0.737252	0.695007	ns	0.501313	ns	3
70082	Lysmd2	ns	0.626518	ns	1.65498	2.56775	3
333639	Mamld1	0.559146	0.451062	ns	0.495101	ns	3
230815	Man1c1	0.544878	0.473422	ns	0.731725	ns	3
67729	Mansc1	0.65038	0.623653	ns	ns	0.991658	3
26401	Map3k1	1.42127	0.992019	ns	ns	0.795119	3
17758	Map4	0.333291	0.32391	ns	0.41065	ns	3
26417	Mapk3	0.551824	ns	ns	0.553737	1.16877	3
17164	Mapkapk2	0.568488	ns	ns	0.371571	0.884248	3
223989	Marf1	-0.282938	-0.293172	ns	-0.306235	ns	3
17195	Mbl2	-0.614865	-0.638294	ns	ns	-1.63494	3
72852	Mblac2	ns	0.703616	0.417237	-0.495314	ns	3
84004	Mcam	0.393655	0.318581	0.688155	ns	ns	3
17210	Mcl1	0.543272	ns	ns	0.366539	1.09346	3
244329	Mcph1	0.323972	0.420597	ns	0.525705	ns	3
107029	Me2	ns	0.695071	0.461532	ns	1.34494	3
17294	Mest	ns	ns	1.7654	0.56633	1.57078	3
17295	Met	ns	ns	-0.424608	-0.661229	-0.958888	3
68347	Mettl26	-0.423117	ns	ns	-0.482436	-1.03039	3
76293	Mfap4	0.520834	0.72968	ns	1.10931	ns	3
215929	Mfsd4b1	-0.808186	ns	ns	-1.07973	-1.40368	3
269181	Mgat4a	1.08087	1.4125	ns	0.732866	ns	3
17313	Mgp	0.722065	1.07769	ns	0.746438	ns	3
171580	Mical1	0.335351	0.33123	ns	0.328659	ns	3
380732	Milr1	ns	0.877803	0.468196	0.720217	ns	3
387226	Mir30b	-0.389138	-0.379829	ns	-0.422317	ns	3
102466884	Mir8104	0.529044	0.484092	ns	0.632639	ns	3
17345	Mki67	ns	1.14077	ns	2.70348	2.61131	3
56690	Mlycd	-0.556935	-0.334811	ns	-0.423309	ns	3
17381	Mmp12	3.98298	2.95906	ns	3.37094	ns	3
17386	Mmp13	1.00089	0.855171	ns	1.85293	ns	3
17387	Mmp14	0.732656	ns	ns	0.630815	0.838558	3
56738	Mocs1	ns	-0.471691	ns	-0.288839	-1.00958	3
338467	Morc3	ns	0.453819	ns	0.398496	0.945375	3
17476	Mpeg1	ns	0.947054	0.934703	1.57085	ns	3
17534	Mrc2	0.800362	1.08371	ns	1.17271	ns	3
383435	Ms4a14	1.35423	2.01616	ns	1.13065	ns	3
666907	Ms4a4a	1.52953	1.93015	ns	0.780088	ns	3
64380	Ms4a4c	ns	0.833632	0.561821	1.22161	ns	3
69774	Ms4a6b	ns	1.17721	0.665468	1.51109	ns	3
68774	Ms4a6d	ns	1.6234	ns	1.89903	2.10459	3
109225	Ms4a7	1.87013	2.98111	ns	2.07895	ns	3
20288	Msr1	ns	0.558182	ns	0.425966	1.44552	3
72543	Mvb12b	0.682797	0.842301	ns	0.786605	ns	3
78388	Mvp	1.26035	ns	ns	0.432202	1.47727	3
67622	Mxra7	ns	0.583333	0.366032	0.586827	ns	3
50918	Myadm	ns	0.771721	0.653522	0.843825	ns	3
17864	Mybl1	2.25533	1.6787	ns	4.16203	ns	3
67268	Myl12a	0.857032	0.501853	ns	0.678204	ns	3
67938	Myl12b	0.707814	0.59147	ns	0.735922	ns	3
17904	Myl6	0.374782	0.335558	ns	0.337099	ns	3
17916	Myo1f	1.04081	1.07624	ns	1.45512	ns	3
17918	Myo5a	1.00149	1.42178	ns	0.927219	ns	3
226101	Myof	1.74015	1.8024	ns	1.50862	ns	3
109019	Nabp1	0.821913	0.998644	ns	1.17358	ns	3
223646	Naprt	-0.355495	-0.377578	ns	-0.373367	ns	3
17969	Ncf1	ns	0.667359	0.613248	0.558871	ns	3
72787	Ndc1	ns	ns	-0.340052	0.514246	1.03758	3
227094	Nemp2	0.390603	0.347474	ns	ns	1.08001	3
18049	Ngf	1.02963	0.980621	ns	0.831318	ns	3
18073	Nid1	2.07612	ns	0.589192	1.41787	ns	3
223473	Nipal2	1.58775	1.62135	ns	2.4889	ns	3
52633	Nit2	-0.669117	ns	ns	-0.427436	-0.885241	3
77583	Notum	-0.838738	-0.579226	-0.446536	ns	ns	3
67963	Npc2	ns	0.504099	ns	0.421798	1.25594	3
18160	Npr1	-0.36666	-0.30532	-0.379144	ns	ns	3
26424	Nr5a2	-0.325623	ns	ns	-0.397494	-0.74085	3
18176	Nras	0.497913	ns	ns	0.291497	0.945478	3
211323	Nrg1	1.66355	-0.34692	ns	1.45749	ns	3
106582	Nrm	0.463114	ns	ns	0.61028	1.46992	3
76952	Nt5c2	0.85211	0.490649	ns	0.541127	ns	3
18222	Numb	-0.221523	-0.18791	ns	ns	-0.918704	3
71805	Nup93	0.651736	0.536606	ns	0.535286	ns	3
108907	Nusap1	ns	ns	0.550587	2.20725	2.37877	3
70113	Odf3b	-0.672107	-0.602927	ns	-0.710758	ns	3
237222	Ofd1	0.434609	0.390983	ns	0.280396	ns	3
70645	Oip5	0.602763	ns	ns	0.621306	1.38838	3
545205	Olfr111	1.62544	1.4426	ns	1.10584	ns	3
269717	Orai2	0.33223	0.392703	ns	0.334077	ns	3
18406	Orm2	ns	1.82802	ns	1.88456	2.11487	3
18407	Orm3	ns	2.21387	ns	0.803337	4.30613	3
74191	P2ry13	ns	ns	0.569486	0.465839	0.946953	3
107975	Pacs1	0.402052	ns	ns	0.29033	1.13865	3
114774	Pawr	0.957102	0.614737	ns	0.819306	ns	3
66425	Pcp4l1	-1.47554	ns	-0.672958	-1.53597	ns	3
54635	Pdgfc	1.22663	1.33677	ns	0.87682	ns	3
18595	Pdgfra	ns	0.963151	0.497376	1.40645	ns	3
18596	Pdgfrb	1.15018	1.32477	ns	1.60861	ns	3
228026	Pdk1	-1.27551	ns	ns	-0.880901	-0.736922	3
236900	Pdk3	0.712259	1.07954	ns	ns	2.56841	3
54132	Pdlim1	0.581924	0.484146	ns	0.464556	ns	3
381511	Pdp1	0.738669	0.623616	ns	0.506294	ns	3
382051	Pdp2	-1.21348	ns	-0.343514	-0.524102	ns	3
18611	Pea15a	0.655502	0.749364	ns	0.628138	ns	3
93834	Peli2	ns	-0.307664	-0.389142	-0.415947	ns	3
18631	Pex11a	-0.852121	ns	-0.655826	ns	-0.928568	3
224824	Pex6	-0.478423	-0.430986	ns	-0.505212	ns	3
74451	Pgs1	0.44425	0.568433	ns	0.593279	ns	3
219132	Phf11d	ns	0.710071	0.516337	0.838206	ns	3
94227	Pi15	0.660868	0.738765	ns	0.765544	ns	3
30955	Pik3cg	ns	0.923188	ns	0.788955	0.853622	3
320207	Pik3r5	0.425902	ns	ns	0.61195	1.10686	3
18738	Pitpna	0.378357	0.322241	ns	0.334183	ns	3
18764	Pkd2	0.420478	0.378173	ns	0.328818	ns	3
18746	Pkm	0.36451	ns	0.540524	0.535421	ns	3
231507	Plac8	ns	0.781396	0.681001	1.58001	ns	3
18793	Plaur	0.619167	ns	ns	0.446783	2.44324	3
234779	Plcg2	ns	0.527191	ns	0.509721	1.31143	3
104759	Pld4	ns	0.844832	ns	1.18074	1.43505	3
101476	Plekha1	1.21719	1.02492	ns	1.0477	ns	3
241075	Plekhm3	0.535352	0.767222	ns	0.738201	ns	3
102595	Plekho2	ns	0.452234	ns	0.537443	1.26242	3
76509	Plet1	2.14484	1.74942	ns	ns	1.34185	3
18817	Plk1	ns	ns	0.543526	2.84197	2.5706	3
67448	Plxdc2	0.954037	1.57187	ns	1.16982	ns	3
65112	Pmepa1	1.19281	1.24409	ns	1.3392	ns	3
19016	Pparg	ns	ns	-0.381198	0.907285	1.28831	3
19041	Ppl	1.37017	ns	ns	1.76693	4.03034	3
319468	Ppm1h	0.529044	0.484092	ns	0.632639	ns	3
243382	Ppm1k	-1.22856	ns	-0.452472	-0.846643	ns	3
19047	Ppp1cc	ns	0.265621	ns	0.222699	0.797284	3
76448	Ppp1r18	ns	0.443225	0.424831	0.572214	ns	3
232947	Ppp1r37	-0.338967	-0.198769	ns	ns	-0.733969	3
72461	Prcp	ns	0.853389	0.568155	0.542888	ns	3
381104	Prickle4	-0.326751	-0.340685	ns	-0.290262	ns	3
19108	Prkx	0.961031	0.78686	ns	0.974063	ns	3
19123	Proc	ns	-0.311984	ns	-0.329829	-0.700747	3
56189	Prodh2	-0.914131	-0.792045	ns	-0.503656	ns	3
19128	Pros1	ns	0.331992	0.354109	0.4887	ns	3
192159	Prpf8	-0.244799	-0.181636	ns	-0.235734	ns	3
228413	Prrg4	2.18668	1.33046	ns	2.37802	ns	3
330657	Prss53	-0.422795	-0.379253	ns	-0.426162	ns	3
229589	Prune1	1.0823	ns	ns	0.599975	0.925505	3
19156	Psap	ns	0.298036	ns	0.471832	1.34486	3
57296	Psmd8	0.80628	ns	ns	0.389626	1.13543	3
19204	Ptafr	1.18855	1.20499	ns	0.988542	ns	3
19219	Ptger4	0.464801	0.667504	ns	0.46295	ns	3
67103	Ptgr1	ns	0.911606	ns	1.06629	1.65949	3
19249	Ptpn13	0.789944	0.683142	ns	0.366394	ns	3
19264	Ptprc	ns	1.03073	0.712385	1.1274	ns	3
19296	Pvt1	0.796054	1.07251	ns	0.964095	ns	3
19317	Qk	0.249926	ns	ns	-0.274503	1.31401	3
235442	Rab8b	ns	0.81086	0.697828	0.944284	ns	3
223332	Ranbp3l	ns	-0.884636	-0.561345	-0.462193	ns	3
114713	Rasa2	0.904645	0.801693	ns	0.505684	ns	3
19659	Rbp1	ns	0.734961	0.96412	0.945369	ns	3
59028	Rcl1	-0.584895	-0.494358	ns	-0.549281	ns	3
19672	Rcn1	ns	0.453948	ns	0.470144	1.18314	3
19698	Relb	0.567035	0.516724	ns	ns	1.43523	3
245195	Retnlg	ns	ns	2.62789	0.55803	2.7342	3
76438	Rftn1	0.531077	0.742411	ns	0.652664	ns	3
50778	Rgs1	0.877277	ns	ns	1.64869	1.57394	3
67865	Rgs10	ns	1.0212	ns	0.991331	1.20115	3
19737	Rgs5	1.13973	1.32856	1.24518	ns	ns	3
217344	Rhbdf2	0.610763	0.468238	ns	0.544306	ns	3
80837	Rhoj	0.844986	0.982038	ns	0.794746	ns	3
78416	Rnase6	ns	0.578992	ns	0.489513	0.708151	3
22644	Rnf103	-0.464529	ns	ns	-0.448836	-1.52282	3
73469	Rnf38	0.403419	0.291355	ns	0.221205	ns	3
19826	Rnps1	0.319619	0.306739	ns	0.338071	ns	3
19844	Rnu1b1	ns	-0.27408	-1.75766	-0.292552	ns	3
19845	Rnu1b2	ns	-0.27408	-1.75766	-0.292552	ns	3
19847	Rnu1b6	ns	-0.27408	-1.75766	-0.292552	ns	3
268902	Robo2	1.01545	1.31332	ns	1.73433	ns	3
19878	Rock2	0.603688	0.511995	ns	0.779641	ns	3
70470	Rprd1b	-0.337364	-0.213314	ns	ns	-0.723429	3
110651	Rps6ka3	0.670207	0.688651	ns	0.651968	ns	3
52187	Rragd	2.13226	2.61248	ns	0.501949	ns	3
20130	Rras	0.847335	0.64266	ns	ns	1.06728	3
20163	Rsu1	0.293224	0.396997	ns	0.393346	ns	3
12394	Runx1	0.924085	1.03761	ns	1.20575	ns	3
20195	S100a11	1.96339	1.83493	ns	1.92143	ns	3
20202	S100a9	0.61572	0.693238	2.89261	ns	ns	3
56459	Sae1	ns	0.507422	-0.672401	0.669509	ns	3
219151	Scara3	2.06824	2.29624	ns	1.0448	ns	3
109232	Sccpdh	0.590877	0.760952	ns	0.801018	ns	3
20266	Scn1b	0.735102	ns	ns	0.515167	1.34486	3
20274	Scn9a	0.300772	0.280412	ns	-0.240469	ns	3
20276	Scnn1a	-1.56724	ns	ns	-1.33409	-2.24886	3
64706	Scube1	ns	0.805292	0.501516	1.39092	ns	3
53378	Sdcbp	0.525238	0.471774	ns	0.589876	ns	3
74777	Selenon	0.584149	0.555378	ns	0.635768	ns	3
20344	Selp	0.93809	ns	ns	0.596921	1.44258	3
20354	Sema4d	1.19115	1.11768	ns	1.05514	ns	3
20356	Sema5a	0.982656	1.27183	ns	0.794837	ns	3
230779	Serinc2	0.930468	0.90753	ns	ns	-0.976845	3
331535	Serpina7	ns	ns	1.08464	1.10447	2.76833	3
20719	Serpinb6a	1.11053	1.23302	ns	1.34081	ns	3
20708	Serpinb6b	1.87194	1.75834	ns	0.829403	ns	3
208043	Setd1b	ns	-0.373077	ns	-0.600751	-1.12262	3
73251	Setd7	0.633174	0.729971	ns	0.648335	ns	3
94280	Sfxn3	0.766257	0.605491	ns	0.580789	ns	3
74442	Sgms2	ns	-0.448036	-0.36583	-0.417915	ns	3
56306	Sinhcaf	0.55739	0.560243	ns	0.643293	ns	3
100038947	Sirpb1c	1.05377	1.40509	ns	1.29355	ns	3
20482	Skil	ns	0.66768	0.562895	0.381798	ns	3
75345	Slamf7	1.41062	1.54943	ns	1.18302	ns	3
20500	Slc13a2	-0.690973	-1.18176	ns	-2.20686	ns	3
65221	Slc15a3	0.601314	ns	ns	1.22307	1.69579	3
66859	Slc16a9	ns	ns	0.411	0.673826	1.1998	3
20514	Slc1a5	ns	0.915365	ns	0.512715	1.05572	3
20515	Slc20a1	0.97984	0.675936	ns	1.39279	ns	3
236293	Slc22a29	-0.853717	ns	ns	-0.727813	3.6793	3
68267	Slc25a22	-0.728695	-0.714316	ns	0.754468	ns	3
192287	Slc25a36	0.39121	0.828936	ns	0.704052	ns	3
68682	Slc44a2	0.572021	0.874769	ns	0.62799	ns	3
330962	Slc51b	1.74238	ns	ns	0.780588	3.52314	3
20537	Slc5a1	1.1118	0.894822	ns	0.542805	ns	3
330836	Slc7a6	0.824341	0.753547	ns	0.615685	ns	3
50934	Slc7a8	0.64067	ns	ns	0.925132	0.916688	3
28253	Slco1b2	-0.550241	ns	ns	-0.563413	-1.03792	3
108116	Slco3a1	1.24375	1.14033	ns	0.631212	ns	3
71982	Snx10	ns	0.534286	ns	0.326049	1.06237	3
20677	Sox4	0.905567	ns	0.769911	0.755085	ns	3
67946	Spata6	0.662087	0.915706	ns	0.373977	ns	3
72572	Spats2	0.738508	0.638531	ns	0.610403	ns	3
20728	Spic	ns	ns	0.470255	0.534751	1.17228	3
100689	Spon2	1.05353	ns	1.02132	1.36111	ns	3
20753	Sprr1a	3.88194	ns	ns	3.8127	3.77418	3
20742	Sptbn1	0.38725	0.387165	ns	0.40779	ns	3
20743	Sptbn2	-0.499286	-0.45884	-0.527294	ns	ns	3
20779	Src	0.504595	0.491601	ns	0.61658	ns	3
14270	Srgap2	0.441548	0.404251	ns	0.585168	ns	3
76900	Ssbp4	0.28176	ns	ns	0.418393	1.42877	3
19143	St14	1.19038	1.12113	ns	0.86943	ns	3
20452	St8sia4	ns	0.785458	0.585407	0.370231	ns	3
117167	Steap4	0.527563	ns	ns	0.735665	2.68239	3
268885	Stfa2l1	0.695836	ns	0.845493	ns	2.4198	3
98267	Stk17b	ns	0.570682	ns	0.925809	1.61873	3
53416	Stk39	0.899321	0.747836	ns	0.976462	ns	3
20910	Stxbp1	0.52468	0.300971	ns	0.382855	ns	3
20912	Stxbp3	0.420907	0.400177	ns	0.371487	ns	3
619371	Stxbp3-ps	0.352481	0.400177	ns	0.371487	ns	3
57429	Sult5a1	ns	ns	-0.968404	-2.1484	-3.72185	3
223697	Sun2	-0.853983	-0.674423	-0.417323	ns	ns	3
104027	Synpo	0.567003	ns	ns	0.712838	2.05089	3
171180	Syt12	1.08117	ns	ns	0.937388	1.17648	3
83671	Sytl2	0.523604	0.508846	ns	0.715261	ns	3
230676	Szt2	0.306789	-0.347972	ns	-0.282533	ns	3
231225	Tapt1	-0.419022	ns	-0.372394	-0.29172	ns	3
76281	Tax1bp3	1.04193	0.668031	ns	0.907127	ns	3
66826	Taz	-0.283463	-0.351951	ns	-0.216875	ns	3
71310	Tbc1d9	ns	0.60755	ns	0.774253	1.8399	3
57246	Tbx20	1.0169	1.37172	ns	1.61511	ns	3
69068	Tcim	ns	ns	0.653633	1.15815	1.602	3
21676	Tead1	0.836838	0.781473	ns	0.786412	ns	3
21753	Tes	1.49122	1.07652	ns	0.76549	ns	3
21803	Tgfb1	0.434829	ns	ns	0.553701	0.856243	3
21808	Tgfb2	1.50939	1.18083	ns	0.576685	ns	3
21809	Tgfb3	1.13986	1.4134	ns	1.16012	ns	3
21812	Tgfbr1	0.846986	0.835632	ns	0.706505	ns	3
21817	Tgm2	1.15067	ns	ns	1.34637	1.4291	3
75778	Them4	-0.627305	ns	ns	-0.471599	-0.768566	3
21834	Thrb	-0.475083	ns	ns	-0.597801	-0.898383	3
21841	Tia1	0.557265	0.465533	ns	0.306946	ns	3
211550	Tifa	ns	1.07732	0.672434	1.18406	ns	3
212937	Tifab	0.500559	0.57871	ns	0.608536	ns	3
21857	Timp1	2.62438	2.31323	ns	1.81701	ns	3
21858	Timp2	0.838134	1.37095	ns	1.10568	ns	3
21859	Timp3	0.723326	0.94665	ns	0.772817	ns	3
99929	Tiparp	ns	0.494362	ns	0.48981	1.14144	3
229302	Tm4sf4	1.18039	ns	ns	1.38336	2.28738	3
209760	Tmc7	1.40581	ns	ns	1.03719	1.76162	3
21982	Tmem165	0.649903	0.606468	ns	ns	0.868389	3
72512	Tmem173	0.965237	1.24663	ns	1.14226	ns	3
66058	Tmem176a	0.517121	0.732798	ns	ns	1.07516	3
65963	Tmem176b	0.505188	0.629826	ns	0.289637	ns	3
68027	Tmem178	0.224476	0.254563	ns	ns	1.04404	3
268567	Tmem229b	ns	0.588929	ns	0.648213	0.768292	3
74122	Tmem43	1.26137	1.0651	ns	1.47674	ns	3
74868	Tmem65	0.517081	0.453237	ns	0.741458	ns	3
21917	Tmpo	0.440996	0.284238	ns	0.325902	ns	3
19240	Tmsb10	0.867	0.755979	ns	0.762641	ns	3
21923	Tnc	1.44125	1.16326	ns	2.19116	ns	3
21926	Tnf	0.593935	0.571048	0.357031	ns	ns	3
27279	Tnfrsf12a	1.03861	ns	ns	0.896268	2.85037	3
319939	Tns3	0.531186	0.545286	ns	0.519648	ns	3
21985	Tpd52	0.850682	0.992049	ns	0.599376	ns	3
22003	Tpm1	1.18525	0.930966	ns	1.02852	ns	3
83925	Trps1	0.686778	1.02143	ns	0.725627	ns	3
216350	Tspan8	3.03535	2.73956	ns	1.11138	ns	3
264134	Ttc26	0.823472	0.672081	ns	0.395232	ns	3
22151	Tubb2a	1.03369	ns	0.471391	1.01917	ns	3
67951	Tubb6	1.07105	ns	ns	2.20705	1.65708	3
22156	Tuft1	1.22848	0.734406	ns	0.637945	ns	3
22158	Tulp3	0.348829	ns	ns	0.402643	1.1188	3
26462	Txnrd2	-0.49627	-0.310429	ns	-0.440973	ns	3
68612	Ube2c	ns	0.590012	ns	1.61573	2.17864	3
244179	Ubqlnl	ns	-0.295699	ns	-0.345626	-0.630152	3
22235	Ugdh	1.09998	0.624717	ns	0.510288	ns	3
22239	Ugt8a	0.673919	0.618632	ns	0.429828	ns	3
107449	Unc5b	1.17968	0.883131	ns	1.4417	ns	3
331487	Uprt	0.534547	0.518761	ns	0.428091	ns	3
229658	Vangl1	0.430813	ns	ns	0.430108	0.666026	3
26949	Vat1	0.913659	ns	ns	0.610303	1.54127	3
22324	Vav1	ns	0.67079	ns	1.10334	1.80679	3
74048	Vsir	ns	0.581199	ns	0.400558	1.54534	3
242122	Vtcn1	1.38468	1.65989	ns	1.56222	ns	3
545030	Wdfy4	ns	0.628408	ns	0.596433	1.1495	3
230796	Wdtc1	-0.490733	-0.523066	-0.35518	ns	ns	3
100034251	Wfdc17	ns	ns	0.712669	0.437929	2.16108	3
14038	Wfdc18	2.08529	2.31835	ns	ns	1.26664	3
68151	Wls	ns	1.10849	ns	0.679423	0.982625	3
97064	Wwtr1	0.443384	0.334505	ns	0.76223	ns	3
233781	Xylt1	0.609132	0.707431	ns	0.414354	ns	3
22631	Ywhaz	0.516932	0.460895	ns	0.653635	ns	3
71834	Zbtb43	-0.310717	ns	ns	-0.305579	-0.733419	3
24136	Zeb2	ns	0.588165	ns	0.659587	0.908679	3
328977	Zfp532	ns	0.465028	0.368415	0.502583	ns	3
269023	Zfp608	0.413154	0.412491	ns	ns	0.846986	3
69020	Zfp707	-0.495666	-0.544993	ns	-0.946649	ns	3
235956	Zfp825	-0.516802	ns	ns	-0.231747	-0.673481	3
18952	2004-09-01	ns	0.441332	ns	0.709612	ns	2
103080	2010-09-01	0.275816	0.319247	ns	ns	ns	2
52398	2011-09-01	ns	0.866662	ns	0.780056	ns	2
68618	1110012L19Rik	-0.401925	0.370052	ns	ns	ns	2
68721	1110032A03Rik	-0.383473	ns	ns	-0.311342	ns	2
68918	1190005I06Rik	ns	-0.344682	ns	ns	-0.993018	2
69291	1700001L05Rik	-0.967817	-1.25333	ns	ns	ns	2
71837	1700003E16Rik	ns	-0.275174	ns	ns	0.736855	2
321010	1700006J14Rik	ns	-0.383865	ns	-0.262393	ns	2
67507	1700019N19Rik	ns	-0.380736	ns	-0.400337	ns	2
66346	1700029P11Rik	-0.263545	-0.340662	ns	ns	ns	2
73405	1700055D18Rik	-0.403215	ns	ns	-0.602192	ns	2
74282	1700086D15Rik	0.5065	0.458789	ns	ns	ns	2
69042	1810013D15Rik	ns	-0.384598	ns	-0.387538	ns	2
69862	1810064F22Rik	1.40164	ns	0.963488	ns	ns	2
69732	2410018L13Rik	0.241335	0.351347	ns	ns	ns	2
100042332	2810410L24Rik	ns	-0.385895	ns	-0.258701	ns	2
72792	2810459M11Rik	ns	-0.544627	ns	-0.326797	ns	2
73176	3110040M04Rik	ns	-0.357916	ns	-0.336067	ns	2
619318	4930432M17Rik	ns	-0.360394	ns	-0.249003	ns	2
74706	4930507D05Rik	-0.296022	-0.346675	ns	ns	ns	2
619677	4930529C04Rik	-0.606591	ns	ns	0.288886	ns	2
78931	4930546C10Rik	ns	-0.337277	ns	-0.393458	ns	2
105245866	4930594M22Rik	ns	-0.333066	ns	-0.437779	ns	2
66761	4933417A18Rik	-0.302048	-0.287786	ns	ns	ns	2
329735	4933431E20Rik	0.61684	0.82301	ns	ns	ns	2
75758	9130401M01Rik	0.582748	ns	ns	0.396987	ns	2
414085	9330151L19Rik	ns	-0.342353	ns	ns	-1.68189	2
667214	9930111J21Rik1	ns	0.559883	ns	0.906289	ns	2
245240	9930111J21Rik2	ns	0.559883	ns	0.906289	ns	2
239559	A4galt	ns	ns	0.371258	0.322582	ns	2
102637492	A730035I17Rik	-0.25572	-0.329498	ns	ns	ns	2
320492	A830018L16Rik	0.558482	0.519195	ns	ns	ns	2
23923	Aadat	-0.803739	ns	ns	-0.508814	ns	2
217265	Abca5	1.29797	ns	ns	1.04745	ns	2
217262	Abca9	ns	0.802732	ns	0.444034	ns	2
18671	Abcb1a	ns	1.05176	ns	0.788395	ns	2
18670	Abcb4	0.635046	ns	ns	0.74511	ns	2
74104	Abcb6	-0.513345	-0.383585	ns	ns	ns	2
224814	Abcc10	ns	-0.299515	ns	-0.286559	ns	2
27421	Abcc6	-0.635655	-0.459043	ns	ns	ns	2
19299	Abcd3	-0.62078	ns	ns	-0.347164	ns	2
11307	Abcg1	ns	ns	ns	1.04844	1.89316	2
27405	Abcg3	ns	ns	ns	0.630878	0.842298	2
67470	Abcg8	ns	ns	-0.661158	-0.861944	ns	2
269423	Abhd18	-0.608056	ns	ns	-0.508021	ns	2
54608	Abhd2	ns	ns	0.819445	1.02945	ns	2
66610	Abi3	ns	ns	ns	0.584329	1.1037	2
226251	Ablim1	0.51124	ns	ns	ns	1.2803	2
52538	Acaa2	-0.33138	ns	-0.295162	ns	ns	2
102632	Acad11	-0.579283	ns	-0.453856	ns	ns	2
66948	Acad8	-0.468194	ns	ns	-0.291983	ns	2
11363	Acadl	-0.443529	-0.341343	ns	ns	ns	2
11364	Acadm	-0.31426	ns	-0.353211	ns	ns	2
11370	Acadvl	-0.518886	ns	ns	-0.256654	ns	2
110460	Acat2	ns	0.781497	0.520344	ns	ns	2
252837	Ackr4	-0.602119	-0.372395	ns	ns	ns	2
26897	Acot1	-1.57473	ns	-0.674709	ns	ns	2
171210	Acot2	ns	ns	-0.597445	0.875713	ns	2
74121	Acoxl	ns	-0.281985	ns	0.591721	ns	2
264895	Acsf2	-0.483803	ns	-0.495763	ns	ns	2
20216	Acsm3	ns	ns	-0.540644	-0.577137	ns	2
272428	Acsm5	ns	ns	-0.512187	-0.525626	ns	2
11461	Actb	0.524062	ns	ns	0.742647	ns	2
11471	Actl7b	ns	-0.32632	ns	-0.313557	ns	2
109711	Actn1	0.469634	ns	ns	0.492452	ns	2
66713	Actr2	0.319186	0.281498	ns	ns	ns	2
109652	Acy1	-0.989353	ns	-0.685117	ns	ns	2
11486	Ada	ns	-0.464904	ns	-0.322024	ns	2
11490	Adam15	0.330741	ns	ns	0.534293	ns	2
224697	Adamts10	ns	0.520336	ns	0.416452	ns	2
235130	Adamts15	ns	ns	ns	0.626897	2.13903	2
216725	Adamts2	ns	1.03793	ns	1.52935	ns	2
23794	Adamts5	ns	1.27739	ns	1.86509	ns	2
77739	Adamtsl1	ns	0.604965	ns	0.773925	ns	2
57869	Adck2	-0.435075	ns	ns	ns	-0.794133	2
11518	Add1	0.49028	0.466849	ns	ns	ns	2
52614	Adgre4	ns	ns	0.615588	ns	1.23838	2
26364	Adgre5	ns	ns	0.572776	0.523638	ns	2
170757	Adgrl4	ns	ns	0.628324	ns	1.26344	2
68465	Adipor2	-0.6679	ns	ns	-0.311424	ns	2
11549	Adra1a	ns	-0.625302	ns	-0.740179	ns	2
109254	Adtrp	-1.07597	ns	ns	-0.373591	ns	2
11568	Aebp1	ns	0.494254	ns	0.747	ns	2
106877	Afap1l1	ns	-0.239662	0.723909	ns	ns	2
71562	Afmid	-1.05746	ns	ns	-0.882671	ns	2
11576	Afp	ns	ns	ns	0.486251	2.79664	2
15463	Agfg1	0.71262	ns	ns	0.471011	ns	2
75986	Agmat	-0.568792	-0.487605	ns	ns	ns	2
11608	Agtr1b	-0.364703	-0.340721	ns	ns	ns	2
269378	Ahcy	ns	ns	-1.57715	-0.39055	ns	2
66395	Ahnak	ns	0.777919	ns	0.449531	ns	2
98870	AI182371	-0.531901	ns	ns	-0.304898	ns	2
383619	Aim2	ns	0.830756	ns	0.795644	ns	2
104103	Airn	ns	0.683726	ns	1.12172	ns	2
230959	Ajap1	ns	0.319426	ns	0.631559	ns	2
56248	Ak3	-0.363536	ns	ns	-0.265701	ns	2
219181	Akap11	-0.24687	-0.235557	ns	ns	ns	2
27384	Akr1c13	-0.561092	ns	ns	-0.49664	ns	2
23797	Akt3	ns	0.682095	ns	0.725952	ns	2
622307	Albfm1	ns	-0.884669	ns	-0.645468	ns	2
11658	Alcam	0.813425	ns	ns	0.719401	ns	2
56454	Aldh18a1	0.841424	ns	ns	1.06647	ns	2
19378	Aldh1a2	1.08321	0.899664	ns	ns	ns	2
26358	Aldh1a7	ns	0.679346	ns	ns	0.767132	2
72535	Aldh1b1	ns	ns	ns	1.20071	1.88758	2
11671	Aldh3a2	ns	ns	-0.482363	0.488973	ns	2
67689	Aldh3b1	ns	0.546981	ns	0.589285	ns	2
104776	Aldh6a1	-0.467246	ns	ns	-0.287974	ns	2
11674	Aldoa	0.525016	ns	ns	0.425635	ns	2
11647	Alpl	0.916871	ns	ns	0.44631	ns	2
17117	Amacr	-0.45228	-0.356539	ns	ns	ns	2
11705	Amh	-0.359719	-0.40928	ns	ns	ns	2
229715	Amigo1	ns	-0.501085	ns	-0.3837	ns	2
27494	Amot	0.877574	ns	ns	0.667178	ns	2
56332	Amotl2	-0.244053	-0.334888	ns	ns	ns	2
434437	Amt	-0.721551	ns	ns	-0.426081	ns	2
26360	Angptl2	ns	0.493725	ns	1.00817	ns	2
70726	Angptl6	-0.670139	-0.540675	ns	ns	ns	2
11732	Ank	-0.628397	ns	ns	ns	-0.716062	2
107765	Ankrd1	1.48001	1.61551	ns	ns	ns	2
68743	Anln	ns	ns	0.575303	2.44102	ns	2
101772	Ano1	0.945959	1.04432	ns	ns	ns	2
11737	Anp32a	-0.457101	ns	ns	-0.328577	ns	2
27052	Aoah	ns	1.1917	ns	0.961117	ns	2
211556	Ap1ar	0.369849	ns	-0.575036	ns	ns	2
11768	Ap1m2	0.566659	0.567222	ns	ns	ns	2
11769	Ap1s1	ns	0.341524	ns	0.367296	ns	2
252903	Ap1s3	0.855867	1.14325	ns	ns	ns	2
54519	Apbb1ip	ns	0.734142	ns	0.63664	ns	2
30878	Apln	ns	-0.318238	1.19564	ns	ns	2
11813	Apoc2	ns	ns	ns	0.519629	1.20193	2
75761	Apol7a	ns	ns	-0.587623	-0.614991	ns	2
100042814	Apol7d	-0.380848	ns	ns	-0.330915	ns	2
381823	Apold1	ns	ns	0.349154	0.744627	ns	2
55938	Apom	-0.623713	ns	ns	ns	1.21207	2
11820	App	ns	0.832703	ns	0.782727	ns	2
11829	Aqp4	ns	-1.14094	-1.49468	ns	ns	2
11841	Arf2	0.459669	0.370632	ns	ns	ns	2
11842	Arf3	0.26914	ns	ns	0.307738	ns	2
99889	Arfip1	0.350425	0.376673	ns	ns	ns	2
11846	Arg1	-0.471127	ns	ns	-0.4426	ns	2
11847	Arg2	ns	0.509149	ns	ns	1.02122	2
228482	Arhgap11a	ns	0.934787	ns	2.15914	ns	2
71085	Arhgap19	ns	0.414721	ns	1.0336	ns	2
214137	Arhgap29	ns	-0.363794	ns	-0.44769	ns	2
226652	Arhgap30	ns	0.423834	ns	0.491646	ns	2
70719	Arhgap45	ns	0.34244	ns	0.308464	ns	2
192662	Arhgdia	0.734341	ns	ns	0.411299	ns	2
230972	Arhgef16	ns	0.682015	ns	ns	1.02988	2
207212	Arhgef17	0.387493	ns	ns	0.455353	ns	2
73341	Arhgef6	ns	0.73722	ns	0.808706	ns	2
219144	Arl11	0.404135	0.423008	ns	ns	ns	2
65106	Arl6ip5	0.667987	0.533437	ns	ns	ns	2
76709	Arpc2	0.293903	ns	ns	0.260688	ns	2
59046	Arpp19	ns	0.705034	ns	0.687223	ns	2
65255	Asb4	ns	ns	ns	0.352077	1.90419	2
66929	Asf1b	ns	ns	ns	1.17858	1.88824	2
11484	Aspa	-1.39106	ns	ns	-0.383967	ns	2
68352	Aspdh	-0.805784	ns	ns	-0.713312	ns	2
68938	Aspscr1	ns	-0.25782	ns	-0.310022	ns	2
74068	Asz1	1.64938	1.73365	ns	ns	ns	2
68118	Atg101	-0.321462	ns	ns	-0.393042	ns	2
67841	Atg3	-0.558	ns	ns	-0.381258	ns	2
235040	Atg4d	ns	-0.321832	ns	-0.271229	ns	2
231287	Atp10d	ns	0.730825	ns	ns	2.48306	2
232975	Atp1a3	0.403388	0.372119	ns	ns	ns	2
54411	Atp6ap1	0.286904	ns	ns	ns	0.895144	2
11975	Atp6v0a1	0.421628	0.434225	ns	ns	ns	2
11984	Atp6v0c	0.364747	ns	ns	0.229389	ns	2
100039636	Atp6v0c-ps2	0.364747	ns	ns	0.229389	ns	2
11964	Atp6v1a	0.335401	ns	ns	0.299811	ns	2
11966	Atp6v1b2	0.454779	ns	ns	0.469837	ns	2
11980	Atp8a1	ns	0.338991	ns	0.741593	ns	2
241633	Atp8b4	ns	ns	0.933093	0.650305	ns	2
11981	Atp9a	ns	0.486484	ns	0.557976	ns	2
245000	Atr	0.467431	0.542478	ns	ns	ns	2
54138	Atxn10	0.314512	ns	ns	0.283388	ns	2
319974	Auts2	ns	ns	ns	0.420962	1.20356	2
26362	Axl	ns	0.735672	ns	1.2196	ns	2
26877	B3galt1	ns	ns	ns	-0.681093	-1.83109	2
14421	B4galnt1	0.25513	-0.327982	ns	ns	ns	2
56336	B4galt5	1.1431	ns	ns	0.866578	ns	2
67384	Bag4	-0.533654	ns	ns	-0.366872	ns	2
66898	Baiap2l1	ns	ns	ns	0.480107	0.825561	2
68010	Bambi	0.398241	ns	ns	0.436623	ns	2
70350	Basp1	0.714275	ns	ns	0.30776	ns	2
12028	Bax	0.563881	ns	ns	0.564617	ns	2
213811	BC002059	ns	ns	ns	-0.433728	-0.84785	2
352945	BC005685	ns	0.56008	ns	1.32108	ns	2
212998	BC016579	ns	0.52664	ns	0.666152	ns	2
271278	BC024139	ns	-0.333147	ns	-0.377807	ns	2
414069	BC024978	ns	-0.398711	ns	-0.41632	ns	2
229600	BC028528	ns	0.594598	ns	0.548887	ns	2
29815	Bcar3	-0.425443	ns	ns	-0.43163	ns	2
12036	Bcat2	ns	-0.435201	ns	-0.430571	ns	2
12039	Bckdha	-0.56041	ns	ns	-0.423079	ns	2
12048	Bcl2l1	ns	ns	ns	0.378932	0.722866	2
170752	Bco2	-1.03322	ns	ns	-0.900292	ns	2
69772	Bdh2	ns	-0.705649	-0.481232	ns	ns	2
209645	Bend7	ns	-0.431191	ns	-0.357273	ns	2
12070	Bex3	0.52558	0.716653	ns	ns	ns	2
20893	Bhlhe40	ns	ns	-0.426142	1.1708	ns	2
11796	Birc3	0.507741	0.517579	ns	ns	ns	2
12153	Bmp1	-0.381407	ns	ns	-0.317738	ns	2
12154	Bmp10	-0.582568	-0.785358	ns	ns	ns	2
12160	Bmp5	ns	0.29966	ns	0.766321	ns	2
73230	Bmper	ns	ns	ns	0.37496	3.68087	2
117606	Boc	0.443084	ns	ns	0.559737	ns	2
67774	Borcs5	-0.236587	-0.244996	ns	ns	ns	2
68021	Bphl	-0.664666	ns	ns	-0.501717	ns	2
52592	Brms1l	0.48263	0.355924	ns	ns	ns	2
399566	Btbd6	ns	-0.267267	ns	-0.232448	ns	2
26363	Btd	ns	ns	ns	-0.384997	-0.769717	2
12227	Btg2	ns	ns	ns	1.74875	2.21054	2
12228	Btg3	ns	ns	0.910115	1.18889	ns	2
12229	Btk	ns	0.42916	ns	0.404391	ns	2
12236	Bub1b	ns	ns	ns	1.08669	2.33856	2
66912	Bzw2	0.233402	0.320285	ns	ns	ns	2
223665	C030006K11Rik	ns	-0.352504	ns	-0.32406	ns	2
620078	C130026I21Rik	ns	ns	0.686318	0.273833	ns	2
56745	C1qtnf1	ns	0.343157	ns	0.575845	ns	2
71764	C2cd2l	-0.352754	-0.250573	ns	ns	ns	2
12273	C5ar1	ns	1.03449	ns	1.03017	ns	2
109828	C7	0.91482	0.853056	ns	ns	ns	2
230558	C8a	0.89246	ns	ns	ns	-1.20255	2
69379	C8g	-0.448689	ns	ns	-0.262017	ns	2
12289	Cacna1d	ns	-0.375153	ns	-0.314274	ns	2
78832	Cacul1	0.498465	ns	ns	0.441387	ns	2
103511	Calhm5	ns	0.609095	ns	0.667091	ns	2
12315	Calm3	ns	0.48678	ns	0.638503	ns	2
73316	Calr3	ns	-0.283205	ns	-0.334501	ns	2
12321	Calu	ns	ns	ns	0.404913	1.30621	2
68566	Caly	ns	-0.28405	ns	ns	-0.740433	2
227541	Camk1d	ns	ns	0.784776	-1.30073	ns	2
73047	Camk2n2	ns	ns	0.408742	ns	1.48666	2
73582	Camkmt	ns	0.683944	ns	ns	-0.805259	2
67088	Cand2	ns	ns	ns	0.587837	0.870843	2
12334	Capn2	0.681078	ns	ns	0.323292	ns	2
12337	Capn5	0.453737	ns	ns	0.252746	ns	2
12336	Capns1	0.350948	ns	ns	0.373753	ns	2
75568	Capsl	0.958262	1.62863	ns	ns	ns	2
12340	Capza1	ns	0.43556	ns	0.402063	ns	2
12345	Capzb	ns	0.239634	ns	0.258808	ns	2
12346	Car1	ns	ns	ns	-1.06242	-1.32981	2
23831	Car14	-1.07359	ns	-0.578457	ns	ns	2
12349	Car2	ns	1.69733	ns	0.848157	ns	2
12352	Car5a	-1.42377	ns	ns	-1.09216	ns	2
68480	Card19	0.301532	ns	ns	ns	0.791459	2
68732	Carmil1	0.935075	ns	ns	-1.0814	ns	2
319996	Casc4	ns	0.730785	ns	0.574955	ns	2
213819	Casd1	-0.3541	ns	ns	-0.384597	ns	2
12363	Casp4	0.949754	1.68245	ns	ns	ns	2
12389	Cav1	ns	0.508795	0.711196	ns	ns	2
109042	Cavin3	0.356197	0.347686	ns	ns	ns	2
109857	Cbr3	1.01513	ns	ns	ns	2.06317	2
12411	Cbs	-0.481508	-0.436091	ns	ns	ns	2
494448	Cbx6	ns	ns	ns	0.249541	0.647472	2
54648	Ccdc120	ns	ns	ns	1.55162	2.48788	2
76138	Ccdc138	ns	0.505956	ns	-0.272093	ns	2
67119	Ccdc159	-0.538396	0.362198	ns	ns	ns	2
320226	Ccdc171	-0.34582	ns	ns	-0.705948	ns	2
67082	ccdc198	1.46182	1.65405	ns	ns	ns	2
74186	Ccdc3	ns	ns	0.445285	1.60753	ns	2
237465	Ccdc38	-0.317513	ns	ns	-0.373853	ns	2
70884	Ccdc81	ns	-0.315337	ns	-0.244278	ns	2
20301	Ccl27a	-0.574245	ns	ns	-0.575079	ns	2
100040048	Ccl27b	-0.574245	ns	ns	-0.575079	ns	2
14219	Ccn2	ns	ns	ns	1.62213	2.12211	2
327743	Ccn6	ns	-0.429335	ns	-0.56412	ns	2
12443	Ccnd1	ns	ns	1.20637	2.49111	ns	2
12444	Ccnd2	ns	0.534021	0.744031	ns	ns	2
12445	Ccnd3	-0.332548	ns	ns	ns	0.758127	2
12447	Ccne1	ns	ns	ns	0.675718	1.88789	2
12450	Ccng1	ns	ns	0.331921	0.695699	ns	2
12452	Ccng2	ns	0.432607	0.322496	ns	ns	2
12768	Ccr1	0.854748	1.2375	ns	ns	ns	2
12460	Ccs	-0.619861	ns	ns	-0.315539	ns	2
12479	Cd1d1	-0.477698	ns	ns	-0.441101	ns	2
239849	Cd200r4	ns	0.723266	ns	0.493039	ns	2
170786	Cd209a	ns	1.05861	ns	0.898391	ns	2
70192	Cd209g	ns	ns	-0.891363	-0.365389	ns	2
225825	Cd226	ns	ns	0.697393	0.344245	ns	2
18106	Cd244a	0.519762	0.404494	ns	ns	ns	2
102657	Cd276	0.474512	ns	ns	0.483135	ns	2
217306	Cd300e	ns	ns	ns	0.38015	1.16386	2
217304	Cd300lb	0.600203	ns	ns	0.482366	ns	2
629970	Cd300ld2	0.499583	ns	ns	0.862316	ns	2
382551	Cd300ld3	0.499583	ns	ns	0.938578	ns	2
100043123	Cd300ld4	0.499583	ns	ns	0.938578	ns	2
100043125	Cd300ld5	0.499583	ns	ns	0.938578	ns	2
246746	Cd300lf	ns	ns	ns	0.777102	1.65717	2
52685	Cd300lg	-0.296138	-0.321396	ns	ns	ns	2
66205	Cd302	-0.45814	ns	ns	-0.308212	ns	2
12517	Cd72	ns	0.989646	ns	1.81306	ns	2
12519	Cd80	ns	0.581889	ns	0.512336	ns	2
71891	Cdadc1	-0.384341	ns	ns	-0.310307	ns	2
12531	Cdc25b	ns	ns	ns	0.413323	1.41294	2
104445	Cdc42ep1	0.418873	ns	ns	0.292769	ns	2
108912	Cdca2	ns	ns	ns	0.991003	1.40779	2
14793	Cdca3	ns	ns	ns	1.69095	1.83163	2
67849	Cdca5	ns	ns	ns	0.74683	2.0879	2
217946	Cdca7l	0.370516	ns	ns	0.428073	ns	2
52276	Cdca8	ns	ns	ns	1.07696	1.91568	2
109332	Cdcp1	0.601002	0.62114	ns	ns	ns	2
320873	Cdh10	-0.237616	-0.244937	ns	ns	ns	2
12552	Cdh11	ns	0.496727	ns	0.418051	ns	2
227485	Cdh19	ns	-0.339066	ns	-0.408511	ns	2
66626	Cdip1	-0.343505	-0.349519	ns	ns	ns	2
18647	Cdk14	ns	0.70723	ns	0.684256	ns	2
12580	Cdkn2c	ns	1.06953	ns	1.21115	ns	2
72391	Cdkn3	ns	ns	0.619386	1.75801	ns	2
57810	Cdon	0.556221	0.442032	ns	ns	ns	2
12609	Cebpd	ns	ns	ns	0.463692	2.66399	2
229841	Cenpe	ns	ns	ns	1.95496	1.97582	2
26886	Cenph	ns	ns	ns	0.337086	2.02319	2
66570	Cenpm	ns	ns	ns	1.42161	1.22101	2
66336	Cenpp	ns	ns	ns	0.38746	1.37068	2
83815	Cenpq	ns	ns	ns	0.531282	1.5624	2
71876	Cenpu	ns	ns	ns	0.589085	1.03656	2
545389	Cep170	ns	0.606429	ns	0.760117	ns	2
217882	Cep170b	0.549463	ns	ns	0.384609	ns	2
241447	Cers6	ns	ns	ns	0.756387	1.05683	2
244595	Ces1a	-0.361013	-0.357152	ns	ns	ns	2
104158	Ces1d	ns	ns	-0.607956	-0.715613	ns	2
234677	Ces4a	ns	ns	ns	-1.3385	-3.395	2
50702	Cfhr1	-0.595976	ns	ns	-0.441573	ns	2
12631	Cfl1	0.610817	ns	ns	0.269481	ns	2
18636	Cfp	ns	ns	ns	0.334385	0.896967	2
12638	Cftr	1.8802	2.23334	ns	ns	ns	2
68567	Cgref1	ns	ns	ns	0.266161	1.31584	2
27221	Chaf1a	ns	ns	ns	0.506557	1.58284	2
110749	Chaf1b	ns	ns	ns	0.8434	1.41476	2
103172	Chchd10	-0.366926	ns	ns	-0.39518	ns	2
14004	Chchd2	-0.470026	ns	ns	-0.253495	ns	2
433806	Chchd2-ps	-0.470026	ns	ns	-0.253495	ns	2
66433	Chchd7	-0.469846	ns	ns	-0.856394	ns	2
269610	Chd5	-0.256925	-0.238156	ns	ns	ns	2
12212	Chic1	-1.53095	ns	ns	-0.722537	ns	2
12663	Chml	0.454951	0.434603	ns	ns	ns	2
66371	Chmp4c	0.96937	0.755379	ns	ns	ns	2
105513	Chmp7	ns	-0.253454	ns	ns	-0.752104	2
12671	Chrm3	1.52325	ns	ns	1.65163	ns	2
11444	Chrnb2	ns	-0.556617	ns	-0.500976	ns	2
269941	Chsy1	0.315638	ns	ns	0.42749	ns	2
12675	Chuk	-0.444072	ns	ns	-0.266913	ns	2
224171	Cip2a	ns	ns	0.422205	1.72529	ns	2
70466	Ckap2l	ns	ns	ns	1.7533	1.4602	2
76707	Clasp1	0.424905	ns	ns	0.549754	ns	2
56708	Clcf1	0.779646	ns	ns	0.961669	ns	2
64945	Cldn12	ns	-0.42007	ns	-0.333711	ns	2
12740	Cldn4	1.15902	0.801606	ns	ns	ns	2
53624	Cldn7	1.15871	0.812484	ns	ns	ns	2
243653	Clec1a	ns	0.351986	ns	ns	1.47036	2
94071	Clec2h	ns	ns	ns	-1.07234	-5.08479	2
75863	Clec4g	ns	ns	-1.07611	ns	1.39436	2
224796	Clic5	ns	ns	0.43667	0.53562	ns	2
209195	Clic6	ns	0.756642	ns	ns	0.763154	2
216705	Clint1	0.368901	ns	ns	0.560635	ns	2
269713	Clip2	ns	ns	ns	0.427801	1.19884	2
12752	Cln3	0.465414	ns	ns	0.217135	ns	2
76524	Cln6	1.15878	ns	ns	1.22569	ns	2
67300	Cltc	0.464787	ns	ns	0.394396	ns	2
12759	Clu	0.660757	ns	ns	0.381595	ns	2
333329	Cngb1	ns	-0.260806	ns	-0.305307	ns	2
104625	Cnot6	0.283557	0.302191	ns	ns	ns	2
238680	Cntnap3	ns	-0.341759	ns	-0.320681	ns	2
68185	Coa4	-0.225967	-0.281325	ns	ns	ns	2
319876	Cobll1	ns	-0.411096	-0.499807	ns	ns	2
373864	Col27a1	ns	ns	ns	-0.332167	-1.22689	2
12833	Col6a1	ns	0.65617	ns	0.900807	ns	2
234407	Colgalt1	0.59035	ns	ns	ns	0.92991	2
12238	Commd3	ns	ns	ns	0.248305	1.00752	2
26572	Cops3	-0.250199	ns	ns	ns	-0.724802	2
23790	Coro1c	0.677269	ns	ns	0.638923	ns	2
12870	Cp	0.427431	0.27901	ns	ns	ns	2
12876	Cpe	1.02795	1.29415	ns	ns	ns	2
66871	Cpne8	1.3475	1.49782	ns	ns	ns	2
78070	Cpt1c	ns	ns	ns	0.508102	1.09034	2
26427	Creb3l1	0.754824	ns	ns	1.15335	ns	2
171508	Creld1	-0.232332	-0.248422	ns	ns	ns	2
50766	Crim1	0.456161	ns	ns	0.711675	ns	2
68337	Crip2	ns	ns	ns	0.524782	1.24329	2
56693	Crtap	ns	ns	ns	0.579262	1.06831	2
11630	Crybg1	0.519054	ns	ns	0.509929	ns	2
68631	Cryl1	ns	-0.521601	-0.519851	ns	ns	2
104318	Csnk1d	0.254615	ns	ns	0.290601	ns	2
114564	Csprs	ns	ns	0.897469	0.854595	ns	2
227292	Ctdsp1	-0.266471	-0.323128	ns	ns	ns	2
13019	Ctf1	-0.382891	ns	ns	-0.376166	ns	2
13025	Ctla2b	ns	ns	0.841267	ns	1.42953	2
12385	Ctnna1	0.495627	ns	ns	0.346202	ns	2
51797	Ctps	0.808205	0.752126	ns	ns	ns	2
13030	Ctsb	ns	ns	ns	0.352507	0.945505	2
66388	Cutc	-0.383156	-0.334945	ns	ns	ns	2
72502	Cwf19l1	-0.557029	ns	ns	-0.45894	ns	2
13052	Cxadr	1.62291	ns	ns	0.645584	ns	2
20315	Cxcl12	-0.425144	-0.476048	ns	ns	ns	2
20310	Cxcl2	0.838643	0.694036	ns	ns	ns	2
20311	Cxcl5	1.14804	1.21337	ns	ns	ns	2
17329	Cxcl9	ns	ns	0.926863	ns	-2.24775	2
13056	Cyb561	0.81119	0.632443	ns	ns	ns	2
192986	Cyb5d2	-0.346481	ns	ns	-0.292105	ns	2
76884	Cyfip2	0.512086	0.465401	ns	ns	ns	2
13074	Cyp17a1	-2.34723	ns	1.82672	ns	ns	2
13078	Cyp1b1	ns	0.954734	ns	1.04529	ns	2
13088	Cyp2b10	-2.53297	ns	ns	1.92033	ns	2
13096	Cyp2c37	ns	ns	-1.44759	-1.76842	ns	2
13098	Cyp2c39	ns	ns	-0.827974	ns	-1.24387	2
404195	Cyp2c54	ns	ns	-0.980517	-1.04751	ns	2
72082	Cyp2c55	2.55869	ns	ns	0.957989	ns	2
545288	Cyp2c67	-0.483042	ns	ns	-0.556744	ns	2
68444	Cyp2d13	-1.30442	ns	ns	-0.899731	ns	2
71754	Cyp2d40	-1.17509	ns	ns	-0.808414	ns	2
230459	Cyp2j13	ns	ns	ns	-0.279663	-1.2419	2
13109	Cyp2j5	-0.667335	ns	ns	-0.536476	ns	2
74519	Cyp2j9	ns	ns	ns	-0.670264	-1.94574	2
71519	Cyp2u1	ns	-0.947406	ns	-0.846784	ns	2
13116	Cyp46a1	ns	ns	ns	-0.363311	-0.873525	2
170716	Cyp4f13	ns	ns	ns	-0.539688	-1.03099	2
64385	Cyp4f14	ns	ns	ns	-0.420817	-1.85334	2
102294	Cyp4v3	ns	ns	ns	-0.364968	-1.15846	2
13121	Cyp51	-1.52797	-0.881439	ns	ns	ns	2
13122	Cyp7a1	ns	ns	0.640363	ns	2.00819	2
210108	D130043K22Rik	-0.486757	ns	ns	-0.410791	ns	2
242484	D630039A03Rik	ns	ns	ns	-0.65044	-1.16088	2
109361	D730005E14Rik	0.939426	0.81773	ns	ns	ns	2
69601	Dab2ip	0.280124	ns	ns	0.302573	ns	2
59036	Dact1	ns	-0.518562	-0.554069	ns	ns	2
69635	Dapk1	-0.431686	ns	ns	-0.544963	ns	2
27214	Dbf4	0.717688	ns	ns	1.68276	ns	2
13171	Dbt	-0.719165	ns	ns	-0.347806	ns	2
28199	Dcaf11	-0.525658	ns	ns	-0.220825	ns	2
66686	Dcbld1	ns	ns	ns	0.498766	0.980994	2
195208	Dcdc2a	1.20819	1.28393	ns	ns	ns	2
320685	Dctd	0.534803	ns	0.374038	ns	ns	2
100737	Dcun1d4	ns	ns	-0.400206	-0.36553	ns	2
67880	Dcxr	-0.704286	ns	ns	-0.572017	ns	2
51793	Ddah2	0.450216	ns	ns	ns	1.22715	2
13194	Ddb1	0.307697	ns	ns	0.295551	ns	2
68817	Ddi2	-0.526515	-0.350443	ns	ns	ns	2
74041	Ddias	ns	ns	0.704255	1.66481	ns	2
73284	Ddit4l	1.05758	ns	ns	0.798844	ns	2
18214	Ddr2	ns	0.565318	ns	0.985611	ns	2
104721	Ddx1	0.497245	ns	ns	0.335233	ns	2
26378	Decr2	-0.411725	ns	ns	ns	-1.14141	2
13214	Defb1	2.61293	ns	ns	ns	1.58091	2
13244	Degs1	0.306576	ns	ns	ns	1.3764	2
105841	Dennd3	ns	0.250295	ns	-0.275863	ns	2
69440	Dennd6b	ns	ns	ns	-0.504737	-0.975448	2
74754	Dhcr24	ns	ns	ns	0.31479	1.25188	2
28200	Dhrs4	-0.470562	-0.49914	ns	ns	ns	2
66375	Dhrs7	-0.895798	ns	ns	-0.494551	ns	2
214240	Disp2	-0.705929	-0.583979	ns	ns	ns	2
50781	Dkk3	ns	0.723728	ns	0.82358	ns	2
224997	Dlgap1	ns	-0.591164	ns	-0.556159	ns	2
218977	Dlgap5	ns	ns	ns	1.28763	1.08128	2
235380	Dmxl2	0.914633	0.703653	ns	ns	ns	2
433956	Dnaaf5	ns	-0.263641	ns	ns	-0.847418	2
227058	Dnah7b	ns	0.55076	ns	-0.651397	ns	2
66861	Dnajc10	0.784654	ns	ns	0.552173	ns	2
72429	Dnajc25	-0.283473	ns	ns	-0.301339	ns	2
246738	Dnajc28	ns	ns	ns	-0.69167	-1.18946	2
108671	Dnajc9	ns	ns	ns	0.326588	0.82442	2
69537	Dnase1l1	0.448988	0.496653	ns	ns	ns	2
13421	Dnase1l3	-0.55605	ns	-1.30252	ns	ns	2
13423	Dnase2a	0.398038	ns	ns	0.291737	ns	2
13433	Dnmt1	0.487842	ns	ns	0.415147	ns	2
210293	Dock10	ns	0.965341	ns	1.1207	ns	2
238130	Dock4	-0.489476	ns	ns	-0.23388	ns	2
68563	Dpm3	-0.242987	-0.281069	ns	ns	ns	2
56429	Dpt	ns	1.8399	ns	1.66902	ns	2
71712	Dram1	0.432555	ns	ns	0.348748	ns	2
70433	Draxin	ns	-0.374318	ns	-0.303312	ns	2
13511	Dsg2	0.393389	ns	ns	ns	-0.831564	2
56431	Dstn	0.405136	0.335956	ns	ns	ns	2
72349	Dusp3	0.468816	ns	ns	0.435598	ns	2
18218	Dusp8	ns	ns	ns	0.997904	1.87609	2
13424	Dync1h1	0.280439	ns	ns	0.284193	ns	2
13427	Dync1i2	0.355346	0.393425	ns	ns	ns	2
226419	Dyrk3	0.504791	0.544064	ns	ns	ns	2
13557	E2f3	ns	0.542974	ns	0.330628	ns	2
93725	Ear10	0.813651	ns	ns	1.31829	ns	2
230857	Ece1	-0.237171	-0.346876	ns	ns	ns	2
69123	Eci3	-2.03871	ns	ns	ns	-0.862029	2
245527	Eda2r	ns	ns	0.783414	1.45019	ns	2
216616	Efemp1	ns	0.515389	ns	0.84482	ns	2
27984	Efhd2	0.862987	ns	ns	0.58385	ns	2
20624	Eftud2	0.472506	ns	ns	ns	0.798844	2
81701	Egfl8	-0.335505	-0.27332	ns	ns	ns	2
112407	Egln3	ns	ns	ns	0.405593	0.992281	2
13654	Egr2	0.793807	ns	ns	1.40103	ns	2
216565	Ehbp1	ns	-0.248465	ns	-0.367479	ns	2
13661	Ehf	1.9214	2.02176	ns	ns	ns	2
58521	Eid1	ns	1.00906	ns	0.653036	ns	2
13709	Elf1	0.269992	0.322746	ns	ns	ns	2
192657	Ell2	-0.46455	-0.377047	ns	ns	ns	2
140579	Elmo2	0.337956	ns	ns	0.300754	ns	2
232089	Elmod3	-0.586878	ns	ns	-0.491839	ns	2
13717	Eln	ns	0.595758	ns	0.772572	ns	2
54325	Elovl1	0.495486	0.385609	ns	ns	ns	2
77766	Elp4	-0.457512	ns	ns	-0.451256	ns	2
66736	Emc2	ns	ns	-0.485979	-0.289098	ns	2
14791	Emg1	-0.266764	-0.300674	ns	ns	ns	2
100952	Emilin1	ns	ns	ns	0.865451	1.16041	2
225898	Eml3	ns	-0.274265	ns	ns	-0.61695	2
13800	Enah	0.934052	0.824847	ns	ns	ns	2
13803	Enc1	ns	ns	ns	0.966845	2.11844	2
72090	Entpd8	-0.571328	ns	ns	-0.546256	ns	2
13821	Epb41l1	0.795957	ns	ns	0.373492	ns	2
13822	Epb41l2	ns	0.522501	ns	0.411881	ns	2
13837	Epha3	ns	1.04278	ns	0.787743	ns	2
13841	Epha7	ns	0.62975	ns	0.89698	ns	2
13844	Ephb2	0.541818	ns	ns	0.457679	ns	2
13850	Ephx2	ns	ns	-0.320643	-0.446786	ns	2
13857	Epor	-0.399354	-0.435596	ns	ns	ns	2
99662	Eps8l3	ns	ns	ns	-0.212355	2.34735	2
239368	Erich5	0.404764	0.352721	ns	ns	ns	2
67475	Ero1lb	ns	ns	ns	-0.458092	-0.916049	2
105988	Espl1	ns	ns	ns	0.379777	1.26601	2
207920	Esrp1	0.887861	0.908056	ns	ns	ns	2
77411	Esrp2	ns	-0.405102	ns	-0.423309	ns	2
26380	Esrrb	-0.396965	-0.496194	ns	ns	ns	2
26381	Esrrg	-0.71488	ns	ns	-0.90085	ns	2
52635	Esyt2	0.448257	0.803739	ns	ns	ns	2
110826	Etfb	-0.430973	-0.327854	ns	ns	ns	2
66841	Etfdh	-0.507154	ns	ns	-0.329944	ns	2
67636	Etfrf1	-0.955734	ns	ns	-0.653935	ns	2
23871	Ets1	ns	ns	ns	0.436526	1.24681	2
23872	Ets2	ns	ns	ns	1.0969	1.5088	2
232146	Eva1a	ns	-0.679225	-0.667716	ns	ns	2
74463	Exoc3l2	ns	-0.371213	ns	-0.319332	ns	2
107371	Exoc6	0.265755	0.276841	ns	ns	ns	2
56219	Extl1	ns	ns	ns	-0.96225	-2.14086	2
14058	F10	-0.443588	ns	ns	-0.341599	ns	2
109821	F11	ns	ns	ns	-0.767442	-1.62074	2
16456	F11r	0.823747	ns	ns	ns	1.06472	2
14068	F7	-0.869608	ns	ns	-0.756333	ns	2
14069	F8	ns	ns	-1.18552	ns	1.13641	2
14073	Faah	ns	-0.361678	ns	-0.255333	ns	2
11770	Fabp4	ns	ns	1.47804	ns	1.18644	2
16592	Fabp5	ns	2.07144	1.69495	ns	ns	2
104943	Fam110c	ns	0.51429	ns	ns	1.27234	2
68128	Fam120aos	-0.271559	-0.387431	ns	ns	ns	2
84652	Fam126a	ns	ns	ns	0.421234	1.42916	2
213056	Fam126b	-0.742271	ns	ns	-0.531672	ns	2
63913	Fam129a	ns	0.880451	ns	0.783252	ns	2
73942	Fam151b	-0.363683	-0.347026	ns	ns	ns	2
329274	Fam163a	1.28815	1.01607	ns	ns	ns	2
100038347	Fam174b	ns	ns	ns	-0.411831	1.03073	2
208164	Fam180a	ns	ns	0.432848	0.85942	ns	2
212483	Fam193b	ns	-0.310804	ns	-0.308984	ns	2
67017	Fam210b	-0.426902	ns	ns	-0.438788	ns	2
235493	Fam214a	-0.694352	ns	ns	-0.572771	ns	2
74855	Fam228a	ns	-0.2745	ns	-0.373654	ns	2
76820	Fam49a	ns	0.419595	ns	0.903921	ns	2
108900	Fam72a	ns	ns	ns	0.53142	1.23888	2
76886	Fam81a	ns	ns	ns	0.992202	1.16434	2
71878	Fam83d	ns	ns	ns	0.65501	1.67482	2
68099	Fam92a	ns	ns	ns	0.375819	0.761035	2
14087	Fanca	ns	ns	ns	0.491047	1.33976	2
237211	Fancb	ns	ns	ns	0.62496	0.9653	2
70979	Fancd2os	ns	1.53512	-0.635026	ns	ns	2
23876	Fbln5	ns	0.54226	ns	1.23982	ns	2
14119	Fbn2	0.783765	1.02794	ns	ns	ns	2
231670	Fbxo21	ns	-0.776168	ns	-0.90621	ns	2
66153	Fbxo36	ns	ns	ns	-0.299256	-0.876191	2
243867	Fbxo46	-0.375219	-0.276709	ns	ns	ns	2
103583	Fbxw11	0.312031	ns	ns	0.312624	ns	2
14130	Fcgr2b	ns	ns	-1.58814	ns	1.33991	2
14133	Fcna	-0.66315	ns	ns	ns	1.28811	2
110196	Fdps	ns	1.00019	0.537527	ns	ns	2
241639	Fermt1	1.97506	1.86848	ns	ns	ns	2
14159	Fes	ns	ns	ns	0.390333	1.11707	2
14163	Fgd1	ns	ns	ns	0.844388	1.13908	2
14164	Fgf1	-1.38396	ns	ns	-0.991779	ns	2
14182	Fgfr1	0.733688	ns	ns	0.649403	ns	2
14186	Fgfr4	ns	-0.39513	ns	-0.285769	ns	2
14190	Fgl2	ns	ns	ns	0.933997	2.1862	2
14201	Fhl3	0.730137	0.531541	ns	ns	ns	2
225288	Fhod3	ns	-0.475926	ns	-0.483825	ns	2
14226	Fkbp1b	0.400666	ns	ns	ns	1.81795	2
14231	Fkbp7	ns	0.74149	ns	0.764191	ns	2
319945	Flad1	-0.374467	ns	ns	-0.325872	ns	2
14251	Flot1	0.443509	ns	ns	0.304966	ns	2
399558	Flrt2	ns	ns	0.694051	0.866041	ns	2
226844	Flvcr1	ns	0.828729	ns	0.472397	ns	2
66117	Fmc1	-0.894884	ns	ns	-0.472804	ns	2
71409	Fmnl2	ns	0.430013	ns	0.90763	ns	2
22379	Fmnl3	ns	0.421306	ns	0.247088	ns	2
14263	Fmo5	0.525517	ns	ns	0.538006	ns	2
214459	Fnbp1l	0.663352	0.678826	ns	ns	ns	2
230991	Fndc10	0.583106	ns	ns	1.47414	ns	2
14235	Foxm1	ns	ns	ns	1.52297	1.38567	2
54601	Foxo4	-0.304911	ns	ns	-0.205487	ns	2
114142	Foxp2	-0.707415	-0.587288	ns	ns	ns	2
14287	Fpgs	-0.913121	ns	ns	-0.441937	ns	2
14293	Fpr1	ns	ns	0.876248	ns	1.39473	2
14289	Fpr2	ns	ns	1.01691	ns	0.884959	2
231470	Fras1	ns	ns	ns	-0.468781	-2.1292	2
329872	Frem1	ns	0.603332	ns	0.893575	ns	2
69595	Frmd8os	-0.273841	-0.319066	ns	ns	ns	2
20321	Frrs1	0.519464	ns	ns	0.660167	ns	2
224247	Ftdc	ns	-0.33325	ns	-0.429966	ns	2
66848	Fuca2	0.543239	0.694213	ns	ns	ns	2
17178	Fxyd3	0.629326	0.643757	ns	ns	ns	2
23880	Fyb	ns	0.829654	ns	1.05569	ns	2
242594	Fyb2	1.50619	0.911064	ns	ns	ns	2
14373	G0s2	-1.44563	-1.11266	ns	ns	ns	2
217558	G2e3	ns	0.691518	ns	1.16428	ns	2
14381	G6pdx	ns	1.30562	0.51518	ns	ns	2
14387	Gaa	ns	-0.450992	ns	-0.332173	ns	2
14396	Gabra3	ns	1.24655	ns	1.31631	ns	2
14402	Gabrb3	1.35476	ns	ns	2.49606	ns	2
17873	Gadd45b	ns	ns	ns	0.898786	1.35112	2
14425	Galnt3	0.667186	ns	ns	ns	1.49811	2
14430	Galt	-0.436827	ns	ns	-0.523829	ns	2
14451	Gas1	ns	-0.464672	ns	-0.933585	ns	2
14456	Gas6	ns	1.20843	ns	0.841504	ns	2
14465	Gata6	0.576808	ns	ns	ns	1.26412	2
230101	Gba2	ns	ns	-0.340618	-0.415452	ns	2
14469	Gbp2	0.881809	ns	ns	0.80653	ns	2
14468	Gbp2b	0.881809	ns	ns	0.80653	ns	2
55932	Gbp3	ns	ns	0.716153	0.963684	ns	2
236573	Gbp9	ns	ns	0.466113	0.683671	ns	2
26912	Gcat	-0.709727	ns	ns	-0.54591	ns	2
14527	Gcgr	ns	-0.312708	ns	-0.32033	ns	2
14629	Gclc	ns	ns	-0.540659	ns	-1.14881	2
14537	Gcnt1	ns	0.759424	ns	0.780351	ns	2
68133	Gcsh	-0.677929	ns	ns	-0.259875	ns	2
14547	Gdap2	0.317909	ns	ns	0.457328	ns	2
14560	Gdf10	ns	ns	0.756598	1.3849	ns	2
320806	Gfm2	-0.403719	ns	ns	-0.269622	ns	2
14584	Gfpt2	0.472032	0.56602	ns	ns	ns	2
56316	Ggcx	-0.699912	ns	ns	-0.347304	ns	2
102635561	Ggnbp2os	-0.546581	ns	ns	-0.648808	ns	2
66771	Gid4	ns	ns	ns	-0.335703	-0.610564	2
57330	Gigyf1	ns	-0.30746	ns	ns	-0.896763	2
272551	Gins2	ns	ns	ns	0.428552	1.6012	2
14612	Gja4	ns	ns	ns	0.602407	1.46558	2
14626	Gk2	-0.233028	-0.241153	ns	ns	ns	2
11605	Gla	ns	0.588483	ns	0.536211	ns	2
20340	Glg1	ns	0.432033	ns	0.358796	ns	2
384009	Glipr2	0.571885	ns	0.517751	ns	ns	2
109801	Glo1	-0.436062	ns	ns	-0.70859	ns	2
110304	Glra3	ns	-0.361763	ns	-0.399513	ns	2
216871	Gltpd2	ns	-0.438139	ns	-0.302597	ns	2
107146	Glyat	-0.4011	ns	ns	-0.234807	ns	2
100502921	Gm10142	ns	-0.413292	ns	-0.407299	ns	2
100038353	Gm10532	-0.316813	-0.319082	ns	ns	ns	2
100038566	Gm10658	-0.701913	ns	ns	-0.890191	ns	2
100038494	Gm10782	-0.433736	ns	ns	-0.422473	ns	2
100036768	Gm11696	ns	-0.363291	ns	ns	0.799581	2
100042555	Gm13305	-0.354426	ns	ns	-0.33169	ns	2
100039863	Gm13306	-0.574245	ns	ns	-0.575079	ns	2
102639616	Gm13773	-2.24315	ns	ns	-0.715931	ns	2
100504361	Gm14230	ns	0.366943	ns	0.693308	ns	2
100038909	Gm14548	ns	0.646436	ns	0.532683	ns	2
545539	Gm15417	-0.356488	ns	ns	-0.40972	ns	2
100503433	Gm15433	ns	ns	0.984769	0.854595	ns	2
100041146	Gm15448	ns	0.628626	ns	0.652256	ns	2
102640991	Gm16984	-0.302048	-0.287786	ns	ns	ns	2
217536	Gm1818	-0.448693	ns	ns	-0.247958	ns	2
100038993	Gm2002	-0.354426	ns	ns	-0.33169	ns	2
100039027	Gm2011	-0.513301	ns	ns	-0.408445	ns	2
100039042	Gm2016	ns	0.403148	ns	-0.516419	ns	2
102640145	Gm21286	-2.24315	ns	ns	-0.715931	ns	2
102632389	Gm24463	ns	ns	0.653082	0.639698	ns	2
100039939	Gm2506	-0.574245	ns	ns	-0.575079	ns	2
100040213	Gm2666	ns	ns	1.07448	0.854595	ns	2
102635498	Gm32819	0.382422	0.418802	ns	ns	ns	2
102639802	Gm36028	-0.749428	-0.577639	ns	ns	ns	2
100042149	Gm3696	ns	0.647712	ns	0.534747	ns	2
100384868	Gm37013	ns	0.023993	ns	0.314094	ns	2
102637048	Gm38492	ns	-0.361678	ns	-0.255333	ns	2
102638555	Gm38510	ns	ns	0.984769	0.854595	ns	2
103611158	Gm38666	ns	0.023993	ns	0.314094	ns	2
103611159	Gm38667	ns	0.023993	ns	0.314094	ns	2
105242677	Gm38828	-0.374481	-0.41211	ns	ns	ns	2
100042577	Gm3912	ns	0.424233	ns	-0.328865	ns	2
100042856	Gm4070	ns	ns	0.994327	1.35406	ns	2
100043461	Gm4450	ns	-1.07228	-0.643941	ns	ns	2
105886299	Gm44805	ns	-0.205584	ns	0.519629	ns	2
105948585	Gm45928	0.779646	ns	ns	0.961669	ns	2
11615	Gm4737	ns	ns	-1.57715	-0.39055	ns	2
241041	Gm4956	ns	ns	-1.32615	-2.0979	ns	2
245297	Gm4983	0.241335	0.351347	ns	ns	ns	2
381484	Gm5150	ns	0.597844	ns	0.909981	ns	2
382421	Gm5176	-0.317885	ns	ns	ns	-1.25009	2
433024	Gm5486	0.845189	0.882879	ns	ns	ns	2
435337	Gm5662	ns	0.403148	ns	-0.516419	ns	2
621381	Gm6222	-0.470026	ns	ns	-0.253495	ns	2
626009	Gm6644	ns	0.77464	ns	1.18231	ns	2
627962	Gm6815	-0.606591	ns	ns	0.288886	ns	2
654432	Gm7334	ns	ns	0.910115	1.18889	ns	2
665378	Gm7609	ns	ns	0.914197	0.821966	ns	2
668108	Gm8979	ns	ns	0.99506	1.30881	ns	2
668128	Gm8989	ns	ns	0.99506	1.30881	ns	2
14673	Gna12	ns	-0.480075	-0.590363	ns	ns	2
14677	Gnai1	ns	0.563162	ns	0.624776	ns	2
14685	Gnat1	-0.645115	-0.747246	ns	ns	ns	2
14701	Gng12	0.432622	ns	ns	ns	0.839341	2
14702	Gng2	ns	0.34339	ns	ns	1.48027	2
67980	Gnpda2	0.417403	0.463917	ns	ns	ns	2
229593	Golph3l	ns	0.479493	-0.386859	ns	ns	2
14718	Got1	-0.887274	ns	0.503207	ns	ns	2
231510	Gpat3	ns	ns	-0.589326	0.596785	ns	2
237943	Gpatch8	ns	-0.223962	ns	-0.276597	ns	2
14735	Gpc4	ns	ns	-0.388372	-0.363235	ns	2
14571	Gpd2	-0.607732	ns	-0.604333	ns	ns	2
319293	Gpr141b	ns	0.65256	0.743871	ns	ns	2
381413	Gpr176	ns	ns	ns	0.656943	0.916979	2
232431	Gprc5a	0.735658	0.648457	ns	ns	ns	2
64297	Gprc5b	ns	ns	ns	0.625966	1.90302	2
67305	Gpx7	0.307106	ns	ns	0.525123	ns	2
69590	Gpx8	ns	0.781988	ns	0.984788	ns	2
52857	Gramd1a	ns	0.321333	ns	0.429785	ns	2
235283	Gramd1b	ns	ns	ns	0.996296	1.75751	2
14790	Grcc10	-0.57753	ns	ns	-0.315534	ns	2
381157	Greb1l	ns	0.889731	ns	0.864093	ns	2
53623	Gria3	ns	ns	0.606689	1.43297	ns	2
14803	Grid1	-0.569063	-0.543224	ns	ns	ns	2
14809	Grik5	ns	ns	ns	-0.470308	-1.28243	2
108072	Grm6	ns	-0.214578	ns	-0.238579	ns	2
14823	Grm8	ns	-0.77184	-0.409582	ns	ns	2
331063	Gsdmc2	-0.240118	-0.286247	ns	ns	ns	2
270328	Gsdmc3	-0.240118	-0.190209	ns	ns	ns	2
74548	Gsdmc4	-0.240118	-0.190209	ns	ns	ns	2
66787	Gskip	0.523394	ns	ns	0.688321	ns	2
14854	Gss	ns	-0.695099	ns	0.872128	ns	2
14860	Gsta4	ns	ns	-0.426274	ns	2.07578	2
14866	Gstm5	ns	0.826774	ns	ns	0.776168	2
14873	Gsto1	-0.409749	ns	ns	-0.646407	ns	2
14886	Gtf2i	ns	ns	-0.398438	-0.238629	ns	2
60596	Gucy1a1	ns	0.798507	ns	0.790458	ns	2
54195	Gucy1b1	ns	0.406377	ns	0.467181	ns	2
245650	Gucy2f	-0.350224	ns	ns	-0.318799	ns	2
74558	Gvin1	ns	ns	0.994327	1.35406	ns	2
319173	H2ac10	ns	ns	0.506004	0.640917	ns	2
319167	H2ac11	ns	ns	0.471328	0.640917	ns	2
319168	H2ac12	ns	ns	0.471328	0.640917	ns	2
319191	H2ac13	ns	ns	0.471328	0.640917	ns	2
15267	H2ac18	ns	ns	0.49545	0.640917	ns	2
319192	H2ac19	ns	ns	0.49545	0.640917	ns	2
319176	H2ac20	ns	ns	0.49545	0.640917	ns	2
319164	H2ac6	ns	ns	0.471328	0.640917	ns	2
319165	H2ac7	ns	ns	0.471328	0.640917	ns	2
319166	H2ac8	ns	ns	0.471328	0.640917	ns	2
15270	H2afx	ns	ns	ns	0.650698	1.00721	2
51788	H2afz	ns	ns	1.33952	0.626342	ns	2
319189	H2bc18	ns	ns	0.528827	0.791406	ns	2
14964	H2-D1	ns	0.299693	ns	0.515681	ns	2
15000	H2-DMb2	ns	0.733309	ns	0.716097	ns	2
14980	H2-L	ns	0.299693	ns	0.515681	ns	2
15015	H2-Q4	0.526697	ns	ns	0.562257	ns	2
360198	H3c1	0.681174	ns	ns	0.92339	ns	2
319152	H3c10	0.681174	ns	ns	0.92339	ns	2
319153	H3c11	0.681174	ns	ns	0.92339	ns	2
319150	H3c2	0.681174	ns	ns	0.92339	ns	2
319148	H3c3	0.681174	ns	ns	0.92339	ns	2
319149	H3c4	0.681174	ns	ns	0.92339	ns	2
319151	H3c6	0.681174	ns	ns	0.92339	ns	2
260423	H3c7	0.681174	ns	ns	0.92339	ns	2
97908	H3c8	0.681174	ns	ns	0.92339	ns	2
107766	Haao	-0.643215	ns	ns	-0.601411	ns	2
56541	Habp4	ns	ns	0.426648	ns	0.648359	2
56794	Hacl1	-1.28379	ns	ns	-0.805705	ns	2
97212	Hadha	-0.40262	ns	-0.322268	ns	ns	2
14651	Hagh	-0.610185	ns	ns	-0.462897	ns	2
66438	Hamp2	-1.18237	ns	-0.9861	ns	ns	2
15112	Hao1	-1.22105	ns	ns	-0.537037	ns	2
107435	Hat1	ns	ns	ns	0.707844	1.68885	2
76478	Haus8	1.86704	ns	ns	0.459118	ns	2
171285	Havcr2	ns	1.4157	ns	1.07647	ns	2
15200	Hbegf	0.488944	ns	ns	ns	1.58915	2
15162	Hck	ns	0.515051	ns	0.795427	ns	2
433759	Hdac1	0.231436	0.241293	ns	ns	ns	2
15186	Hdc	ns	ns	0.479758	0.699515	ns	2
69692	Hddc2	0.484541	0.51578	ns	ns	ns	2
269700	Hectd4	-0.229594	ns	ns	-0.203259	ns	2
15201	Hells	ns	ns	0.694654	0.926407	ns	2
64209	Herpud1	ns	-0.579529	-0.463416	ns	ns	2
15233	Hgd	-0.282846	ns	ns	ns	0.962664	2
15234	Hgf	ns	0.589745	ns	1.3619	ns	2
52120	Hgsnat	ns	-0.295556	ns	-0.322246	ns	2
227095	Hibch	-0.73978	ns	ns	-0.48327	ns	2
58180	Hic2	ns	-0.385467	ns	-0.391205	ns	2
217310	Hid1	0.390551	ns	ns	0.484899	ns	2
68917	Hint2	ns	ns	ns	-0.417719	-0.592776	2
667728	Hist1h2al	ns	ns	0.49545	0.640917	ns	2
319170	Hist1h2an	ns	ns	0.471328	0.640917	ns	2
665433	Hist1h2ao	ns	ns	0.471328	0.640917	ns	2
319171	Hist1h2ap	ns	ns	0.471328	0.640917	ns	2
110521	Hivep1	0.314473	0.33835	ns	ns	ns	2
15277	Hk2	ns	ns	ns	0.563835	1.41179	2
545370	Hmcn1	-0.267007	ns	ns	0.30678	ns	2
208715	Hmgcs1	ns	1.4325	0.403471	ns	ns	2
15360	Hmgcs2	-0.276084	-0.226859	ns	ns	ns	2
15366	Hmmr	ns	ns	0.618303	2.86966	ns	2
15439	Hp	0.695312	ns	ns	-0.403718	ns	2
53602	Hpcal1	ns	0.379474	ns	ns	1.28818	2
15451	Hpn	-0.329537	ns	ns	-0.243085	ns	2
15442	Hpse	ns	0.998843	ns	1.0314	ns	2
15483	Hsd11b1	ns	ns	-0.438571	-0.582644	ns	2
15486	Hsd17b2	ns	ns	ns	-0.399465	-2.07577	2
15494	Hsd3b3	ns	ns	-2.26822	-0.811721	ns	2
15496	Hsd3b5	ns	-1.88938	ns	-3.66669	ns	2
69253	Hspb2	ns	ns	ns	0.240844	0.903339	2
56213	Htra1	ns	1.01815	ns	0.768221	ns	2
74096	Hvcn1	ns	0.758534	ns	0.523471	ns	2
209176	Ido2	-0.968021	ns	ns	-0.894097	ns	2
15937	Ier3	ns	0.741758	ns	ns	2.81862	2
226695	Ifi205	ns	ns	0.667269	0.923027	ns	2
226691	Ifi207	ns	ns	0.69488	1.58752	ns	2
52668	Ifi27	ns	ns	0.652438	0.470817	ns	2
15958	Ifit2	ns	ns	ns	0.953617	1.00223	2
73835	Ifitm5	ns	-0.301295	ns	ns	1.19268	2
213002	Ifitm6	ns	ns	0.971081	ns	2.57816	2
404549	Ifna14	-0.311479	-0.317179	ns	ns	ns	2
15980	Ifngr2	ns	ns	ns	0.396042	0.850285	2
68259	Ift80	ns	0.585977	ns	0.450007	ns	2
140488	Igf2bp3	ns	ns	ns	1.5949	1.75983	2
16006	Igfbp1	ns	ns	0.728962	ns	2.42988	2
16009	Igfbp3	-0.638028	ns	ns	ns	-1.80072	2
380794	Ighg	ns	0.655611	-0.62746	ns	ns	2
380795	Ighg3	ns	1.35355	-0.711539	ns	ns	2
16019	Ighm	ns	1.6243	-0.66053	ns	ns	2
780931	Ighv1-53	ns	1.51099	-0.641206	ns	ns	2
674018	Ighv1-61	ns	1.56166	-0.635026	ns	ns	2
668542	Ighv1-62	ns	1.56166	-0.635026	ns	ns	2
619916	Ighv1-72	ns	1.61435	-0.635026	ns	ns	2
668423	Ighv4-2	ns	0.655611	-0.711539	ns	ns	2
780794	Ighv5-17	ns	0.655611	-0.711539	ns	ns	2
629822	Ighv7-3	ns	0.655611	-0.711539	ns	ns	2
16061	Igh-VJ558	ns	1.64381	-0.624808	ns	ns	2
195176	Igh-VX24	ns	0.655611	-0.711539	ns	ns	2
110759	Igkj1	ns	2.01791	-0.801556	ns	ns	2
692165	Igkv10-96	ns	2.03335	-1.47095	ns	ns	2
692179	Igk-V21	ns	1.23621	-0.801556	ns	ns	2
16114	Igk-V28	ns	1.42074	-0.801556	ns	ns	2
626347	Igkv3-4	ns	1.23621	-0.801556	ns	ns	2
384515	Igkv4-68	ns	1.4017	-0.613283	ns	ns	2
667621	Igkv4-77	ns	1.30298	-0.613283	ns	ns	2
667881	Igkv6-14	ns	1.52581	ns	1.22398	ns	2
637227	Igkv6-23	ns	1.23621	-0.801556	ns	ns	2
384422	Igk-V8	ns	1.23621	-0.801556	ns	ns	2
207683	Igsf11	0.595243	ns	ns	0.491172	ns	2
16157	Il11ra1	-0.354426	ns	ns	-0.33169	ns	2
16158	Il11ra2	-0.354426	ns	ns	-0.33169	ns	2
16169	Il15ra	ns	-0.695768	ns	-0.837528	ns	2
16172	Il17ra	ns	ns	ns	0.425276	0.797864	2
16176	Il1b	ns	0.886101	ns	ns	1.67347	2
215257	Il1f9	0.820101	0.735955	ns	ns	ns	2
107527	Il1rl2	ns	1.04201	ns	0.560859	ns	2
16194	Il6ra	-0.668697	-0.753511	ns	ns	ns	2
16201	Ilf3	ns	ns	ns	0.292076	0.874512	2
16210	Impact	0.424476	ns	ns	0.548692	ns	2
226180	Ina	ns	-0.341569	ns	-0.296618	ns	2
16326	Inhbe	ns	ns	-0.865348	ns	-3.56061	2
27356	Insl6	-0.303844	ns	ns	ns	1.31398	2
16337	Insr	-0.37525	-0.363777	ns	ns	ns	2
236790	Ints6l	ns	0.676933	ns	0.79048	ns	2
404710	Iqgap3	ns	ns	ns	1.31591	2.6744	2
266632	Irak4	ns	0.265456	ns	ns	0.933154	2
26968	Islr	ns	0.816301	ns	1.32921	ns	2
16398	Itga2	1.50643	1.35477	ns	ns	ns	2
16400	Itga3	0.857685	0.763647	ns	ns	ns	2
241226	Itga8	ns	1.3703	ns	1.374	ns	2
104099	Itga9	ns	0.461064	ns	0.587868	ns	2
16408	Itgal	ns	ns	ns	0.847772	1.14172	2
16413	Itgb1bp1	ns	0.403512	ns	0.446017	ns	2
16419	Itgb5	ns	0.621367	ns	0.666679	ns	2
16420	Itgb6	1.84253	2.02839	ns	ns	ns	2
223272	Itgbl1	ns	1.07301	ns	1.06944	ns	2
16424	Itih1	-0.297424	ns	ns	-0.439147	ns	2
16440	Itpr3	0.453982	ns	ns	ns	1.51609	2
56357	Ivd	-0.599877	ns	ns	-0.373476	ns	2
16451	Jak1	0.212639	ns	ns	ns	0.596919	2
16452	Jak2	0.369359	0.387843	ns	ns	ns	2
16069	Jchain	ns	2.05937	-0.606904	ns	ns	2
194952	Jmjd4	ns	-0.358046	ns	-0.312358	ns	2
52009	Jpt2	0.681622	ns	ns	0.391458	ns	2
16476	Jun	1.32894	ns	ns	1.70054	ns	2
18519	Kat2b	ns	-0.316719	-0.386329	ns	ns	2
72425	Katnbl1	0.354449	0.413501	ns	ns	ns	2
57442	Kcne3	1.08697	1.18307	ns	ns	ns	2
72258	Kcnk10	ns	-0.834223	ns	-0.823511	ns	2
226823	Kctd3	0.292423	ns	ns	0.555746	ns	2
16548	Khk	-0.770031	ns	ns	-0.368506	ns	2
16551	Kif11	ns	ns	ns	2.27779	1.00134	2
16552	Kif12	0.475005	0.512939	ns	ns	ns	2
70218	Kif18b	ns	ns	ns	1.40667	1.53094	2
16560	Kif1a	ns	0.423908	ns	0.342653	ns	2
19348	Kif20a	ns	ns	ns	2.71519	2.09065	2
73804	Kif2c	ns	ns	0.560079	1.67068	ns	2
16573	Kif5b	0.371989	0.40102	ns	ns	ns	2
16578	Kif9	ns	0.331465	-0.429809	ns	ns	2
17311	Kitl	ns	0.673723	0.546411	ns	ns	2
83379	Klb	-0.811164	ns	ns	-0.997994	ns	2
546648	Klhdc7b	-0.377836	ns	ns	-0.765168	ns	2
242785	Klhl21	ns	-0.473007	-0.3644	ns	ns	2
52323	Klhl7	-0.465056	ns	ns	-0.394024	ns	2
16633	Klra2	ns	ns	0.97035	0.936588	ns	2
80782	Klrb1b	ns	0.626308	ns	0.557428	ns	2
503550	Klri1	ns	0.862295	ns	0.68362	ns	2
67956	Kmt5a	0.536276	ns	ns	0.350233	ns	2
208628	Kntc1	ns	ns	ns	0.699381	2.05989	2
16647	Kpna2	ns	0.376111	ns	0.558591	ns	2
16649	Kpna4	ns	0.399587	ns	0.367087	ns	2
381686	Kpna7	ns	-0.372419	ns	-0.438068	ns	2
16669	Krt19	1.16721	0.962914	ns	ns	ns	2
110310	Krt7	0.881762	0.741291	ns	ns	ns	2
16691	Krt8	1.77778	ns	ns	1.1039	ns	2
50774	Krtap5-1	-0.300325	-0.385247	ns	ns	ns	2
75620	Kxd1	ns	-0.38717	ns	-0.493301	ns	2
70266	Kyat1	-1.2564	ns	ns	-0.577059	ns	2
80907	Lactb	ns	ns	-0.327513	-0.45727	ns	2
16763	Lad1	0.53897	0.728708	ns	ns	ns	2
16773	Lama2	ns	1.27924	ns	1.39358	ns	2
16777	Lamb1	ns	0.537669	ns	0.98251	ns	2
16782	Lamc2	0.962931	1.05889	ns	ns	ns	2
16795	Large1	1.07897	ns	ns	0.620866	ns	2
244864	Layn	ns	0.431184	ns	0.693969	ns	2
98386	Lbr	ns	0.415555	ns	ns	0.696114	2
78382	Lce6a	1.75269	1.00122	ns	ns	ns	2
77701	Lcn12	-0.342351	ns	ns	-0.353231	ns	2
68832	Ldah	ns	-0.377288	ns	ns	-0.656508	2
259301	Leap2	-1.31873	ns	ns	ns	-2.21093	2
624866	Lekr1	ns	0.565599	ns	0.293217	ns	2
57275	Lenep	-0.374467	ns	ns	-0.325872	ns	2
230514	Leprot	ns	0.500103	ns	0.608399	ns	2
107515	Lgr4	-0.546616	ns	ns	-0.657733	ns	2
16880	Lifr	-0.757193	ns	ns	-0.867151	ns	2
16881	Lig1	ns	ns	ns	0.725745	1.2345	2
18726	Lilra6	ns	0.646436	ns	0.532683	ns	2
16890	Lipe	-0.575437	ns	ns	-0.57791	ns	2
16891	Lipg	-1.3911	ns	-0.603066	ns	ns	2
66890	Lman2	-0.405367	ns	ns	-0.284586	ns	2
100039029	LOC100039029	ns	ns	0.561333	0.691449	ns	2
100041057	LOC100041057	ns	ns	0.686318	0.273833	ns	2
100041903	LOC100041903	ns	ns	1.07448	0.854595	ns	2
100861615	LOC100861615	ns	0.642906	ns	0.534747	ns	2
100861969	LOC100861969	-0.354426	ns	ns	-0.33169	ns	2
100861978	LOC100861978	-0.574245	ns	ns	-0.575079	ns	2
101055663	LOC101055663	ns	ns	0.593636	0.691449	ns	2
101055672	LOC101055672	ns	ns	0.686318	0.273833	ns	2
101055758	LOC101055758	ns	ns	0.914197	0.821966	ns	2
102636558	LOC102636558	ns	ns	0.561333	0.691449	ns	2
382693	LOC382693	ns	1.56166	-0.635026	ns	ns	2
671917	LOC671917	ns	ns	0.561333	0.691449	ns	2
672450	LOC672450	ns	1.23621	-0.801556	ns	ns	2
66887	Lonp2	-0.380673	ns	-0.38193	ns	ns	2
94352	Loxl2	ns	0.816686	ns	ns	1.09821	2
99010	Lpcat4	0.688807	0.430498	ns	ns	ns	2
76633	Lrmda	ns	1.12042	ns	0.623949	ns	2
16970	Lrmp	ns	ns	ns	0.336445	0.798333	2
239393	Lrp12	ns	0.345621	ns	0.424214	ns	2
72416	Lrpprc	ns	ns	-0.414549	-0.242491	ns	2
432779	Lrrc14b	0.37727	ns	ns	0.292035	ns	2
378937	Lrrc24	ns	-0.352504	ns	-0.32406	ns	2
109245	Lrrc39	1.12731	ns	ns	0.927389	ns	2
102747	Lrrc49	0.537104	0.576791	ns	ns	ns	2
71710	Lrrcc1	0.778726	0.851688	ns	ns	ns	2
71268	Lrrfip2	ns	ns	0.367111	0.350944	ns	2
74978	Lrriq1	0.459797	0.558639	ns	ns	ns	2
233328	Lrrk1	ns	0.310966	ns	0.365145	ns	2
16998	Ltbp3	0.471703	ns	ns	0.506232	ns	2
78913	Ltn1	ns	-0.211574	ns	-0.264293	ns	2
269593	Luzp1	0.321922	ns	ns	0.3663	ns	2
110454	Ly6a	ns	ns	1.65129	1.34016	ns	2
17067	Ly6c1	ns	0.601591	ns	1.05946	ns	2
17076	Ly75	0.340792	0.37569	ns	ns	ns	2
17085	Ly9	ns	0.69694	ns	1.19006	ns	2
17110	Lyz1	ns	1.95646	ns	0.586237	ns	2
66863	Lztr1	0.432004	ns	ns	0.348067	ns	2
241638	Lzts3	ns	-0.260276	ns	-0.342287	ns	2
107227	Macrod1	-0.501663	ns	ns	-0.640018	ns	2
72899	Macrod2	ns	-0.294745	ns	-0.544437	ns	2
404634	Macroh2a2	0.570391	0.727308	ns	ns	ns	2
56150	Mad2l1	ns	0.763064	ns	2.00496	ns	2
59003	Maea	0.354061	ns	ns	0.327164	ns	2
54634	Magix	-0.424509	ns	ns	-0.557358	ns	2
71738	Mamdc2	-0.722388	ns	ns	0.57189	ns	2
270118	Maml2	ns	0.519404	ns	0.579572	ns	2
17161	Maoa	ns	ns	-0.543671	-0.408199	ns	2
53608	Map3k6	ns	ns	ns	0.578281	1.68632	2
225028	Map4k3	0.294256	0.270872	ns	ns	ns	2
332110	Mapk15	ns	-0.613077	ns	-0.67387	ns	2
102626	Mapkapk3	ns	ns	0.538234	0.511515	ns	2
13589	Mapre1	0.408485	0.467282	ns	ns	ns	2
223455	March6	-0.381493	ns	ns	-0.284357	ns	2
17357	Marcksl1	ns	0.492012	ns	ns	0.922993	2
17167	Marco	ns	ns	ns	0.901086	3.15295	2
13728	Mark2	0.333986	ns	ns	0.41766	ns	2
17175	Masp2	-0.386906	ns	ns	-0.351426	ns	2
17776	Mast2	0.784933	ns	ns	0.565748	ns	2
232087	Mat2a	ns	ns	ns	0.54224	0.686691	2
105559	Mbnl2	ns	0.417025	ns	0.541482	ns	2
218121	Mboat1	1.21636	0.991363	ns	ns	ns	2
72039	Mccc1	-0.612847	ns	-0.542259	ns	ns	2
78038	Mccc2	-0.613705	ns	ns	-0.561772	ns	2
69189	Mcemp1	ns	0.247442	0.709455	ns	ns	2
[truncated: 6,084 more rows]

## Sheet: Table S3
Supplementary Table S3: Numbers of differentially expressed genes (DEG), KEGG pathways, Reactome pathways and overlap between different genetic models of liver fibrosis. Pos - upregulated; Neg - downregulated
Model	Ikbkg LKO		Rbpj LKO		Cyp51 M LKO		Cyp51 F LKO		Glmp KO
Regulation	Up	Down	Up	Down	Up	Down	Up	Down	Up	Down
No. of DEG	2433	1553	968	330	1787	1481	1640	1190	566	327
Overlap
Ikbkg LKO	1	1	0.21	0.07	0.4	0.13	0.35	0.2	0.15	0.04
Rbpj LKO	0.54	0.32	1	1	0.33	0.12	0.3	0.21	0.15	0.07
Cyp51 M LKO	0.54	0.13	0.18	0.03	1	1	0.42	0.13	0.13	0.03
Cyp51 F LKO	0.52	0.26	0.18	0.06	0.46	0.16	1	1	0.11	0.06
Glmp KO	0.63	0.19	0.26	0.07	0.43	0.14	0.31	0.21	1	1
Enrichment	Pos	Neg	Pos	Neg	Pos	Neg	Pos	Neg	Pos	Neg
No. of KEGG path.	160	35	146	22	121	19	137	54	100	22
Overlap
Ikbkg LKO	1	1	0.74	0.31	0.69	0.26	0.78	0.71	0.58	0.29
Rbpj LKO	0.81	0.5	1	1	0.66	0.18	0.72	0.59	0.53	0.32
Cyp51 M LKO	0.91	0.47	0.79	0.21	1	1	0.84	0.53	0.68	0.11
Cyp51 F LKO	0.91	0.46	0.77	0.24	0.74	0.19	1	1	0.63	0.26
Glmp KO	0.92	0.45	0.78	0.32	0.82	0.09	0.86	0.64	1	1
Enrichment	Pos	Neg	Pos	Neg	Pos	Neg	Pos	Neg	Pos	Neg
No. of Reactome path.	570	227	333	62	195	90	428	168	298	74
Overlap
Ikbkg LKO	1	1	0.45	0.17	0.29	0.27	0.51	0.42	0.42	0.14
Rbpj LKO	0.76	0.61	1	1	0.29	0.21	0.5	0.37	0.51	0.26
Cyp51 M LKO	0.86	0.68	0.49	0.14	1	1	0.77	0.58	0.5	0.38
Cyp51 F LKO	0.68	0.57	0.39	0.14	0.35	0.31	1	1	0.36	0.28
Glmp KO	0.81	0.43	0.57	0.22	0.33	0.46	0.52	0.64	1	1
Enrichment	Pos	Neg	Pos	Neg	Pos	Neg	Pos	Neg	Pos	Neg
No. of TFs	126	17	72	9	107	23	71	16	83	46
Overlap
Ikbkg LKO	1	1	0.39	0.06	0.45	0.29	0.44	0.24	0.48	0.06
Rbpj LKO	0.68	0.11	1	1	0.49	0	0.46	0.22	0.51	0.22
Cyp51 M LKO	0.53	0.22	0.33	0	1	1	0.43	0.17	0.35	0.04
Cyp51 F LKO	0.77	0.25	0.46	0.13	0.65	0.25	1	1	0.49	0.25
Glmp KO	0.73	0.02	0.45	0.04	0.45	0.02	0.42	0.09	1	1

## Sheet: Table S4
Supplementary Table S4: Enriched KEGG pathways significant (adjusted p-value<0.05) in at least one genetic model with log2 fold change (KO/WT). ns - non significant.
KEGG ID	KEGG pathway	Cyp51 F LKO	Cpy51 M LKO	Glmp KO	Ikbkg LKO	Rbpj LKO	Number of models
mmu05221	Acute myeloid leukemia	0.731261	0.714331	0.371622	0.814701	0.580125	5
mmu04933	AGE-RAGE signaling pathway in diabetic complications	1.20019	1.12514	0.429585	1.31522	1.14848	5
mmu05330	Allograft rejection	0.511673	0.472991	0.479954	0.775965	0.380457	5
mmu05146	Amoebiasis	1.3044	1.18179	0.342073	0.805921	1.16381	5
mmu04612	Antigen processing and presentation	0.801558	0.653782	0.6764	1.05279	0.401074	5
mmu04210	Apoptosis	1.23539	0.993672	0.390078	1.12843	0.920512	5
mmu04136	Autophagy - other	-0.280322	-0.259141	-0.277814	-0.349437	-0.374909	5
mmu04514	Cell adhesion molecules (CAMs)	1.36672	1.02102	0.75694	1.32784	0.59218	5
mmu04110	Cell cycle	1.10817	1.08208	0.615061	2.40069	1.39707	5
mmu04218	Cellular senescence	0.92125	0.715006	0.439233	1.68216	0.911416	5
mmu05142	Chagas disease (American trypanosomiasis)	0.900646	0.839199	0.374184	0.977726	0.871995	5
mmu04062	Chemokine signaling pathway	1.15983	1.23388	0.680272	1.16938	1.39434	5
mmu04725	Cholinergic synapse	0.346877	0.284881	0.261631	0.446071	0.773688	5
mmu05220	Chronic myeloid leukemia	0.964063	0.739479	0.406808	1.03188	0.726775	5
mmu05210	Colorectal cancer	0.855033	0.683028	0.35767	0.844491	0.468398	5
mmu04625	C-type lectin receptor signaling pathway	0.986133	1.01216	0.286069	0.862044	1.04115	5
mmu04060	Cytokine-cytokine receptor interaction	0.700928	0.707847	0.547259	0.93132	1.20731	5
mmu04512	ECM-receptor interaction	1.25719	1.44367	0.483038	1.4978	0.497469	5
mmu04144	Endocytosis	1.09026	0.778664	0.361093	0.933541	0.650681	5
mmu05169	Epstein-Barr virus infection	1.0996	0.873124	0.760175	1.29183	0.885977	5
mmu04664	Fc epsilon RI signaling pathway	0.398011	0.511306	0.306563	0.499322	0.750045	5
mmu04666	Fc gamma R-mediated phagocytosis	0.865791	0.901904	0.408537	1.06159	0.972292	5
mmu05418	Fluid shear stress and atherosclerosis	1.21515	0.784196	0.428114	1.23158	1.53516	5
mmu04510	Focal adhesion	1.6296	1.59439	0.549642	1.65204	0.669839	5
mmu04540	Gap junction	1.11011	0.748326	0.325502	1.16288	0.475075	5
mmu05214	Glioma	0.829678	0.66573	0.411665	1.07248	0.46477	5
mmu05332	Graft-versus-host disease	0.606009	0.667314	0.585308	0.885469	0.62352	5
mmu04640	Hematopoietic cell lineage	1.07295	1.49821	0.919667	1.05158	0.947548	5
mmu05161	Hepatitis B	1.0427	0.723081	0.290984	0.893286	0.678298	5
mmu05163	Human cytomegalovirus infection	0.979799	0.751545	0.551649	0.959879	0.757459	5
mmu05170	Human immunodeficiency virus 1 infection	0.975852	0.803697	0.472869	1.30172	0.655639	5
mmu05165	Human papillomavirus infection	1.04249	0.774641	0.359848	1.10127	0.395718	5
mmu05166	Human T-cell leukemia virus 1 infection	1.17665	1.05682	0.625972	1.62178	1.33648	5
mmu05321	Inflammatory bowel disease (IBD)	0.760115	0.787011	0.347837	0.877158	0.506858	5
mmu05167	Kaposi sarcoma-associated herpesvirus infection	0.868598	0.549663	0.428055	0.792269	0.743081	5
mmu05134	Legionellosis	0.393648	0.584269	0.293481	0.403186	1.08882	5
mmu05140	Leishmaniasis	1.21021	1.35912	0.781631	1.32511	1.13721	5
mmu04670	Leukocyte transendothelial migration	1.40218	1.07672	0.626027	1.06996	0.88737	5
mmu05144	Malaria	0.76788	0.919269	0.570565	0.716436	1.42163	5
mmu04010	MAPK signaling pathway	1.14661	1.09433	0.287446	1.26461	0.701468	5
mmu04650	Natural killer cell mediated cytotoxicity	0.765609	0.734336	0.428048	0.868796	0.800577	5
mmu04064	NF-kappa B signaling pathway	1.04827	0.884898	0.348854	0.786399	1.15366	5
mmu04621	NOD-like receptor signaling pathway	0.635341	0.700603	0.532316	0.730196	1.12814	5
mmu04380	Osteoclast differentiation	1.24109	1.47644	0.617705	1.45069	1.52794	5
mmu05212	Pancreatic cancer	0.869345	0.73405	0.377668	0.951298	0.42079	5
mmu05200	Pathways in cancer	1.23691	0.859105	0.443359	1.31342	1.2135	5
mmu05133	Pertussis	0.682343	0.725862	0.353176	0.619484	0.820676	5
mmu04145	Phagosome	1.66103	1.47915	0.880487	1.70481	1.53219	5
mmu04072	Phospholipase D signaling pathway	0.68523	0.519689	0.413185	0.607177	0.404727	5
mmu04611	Platelet activation	0.59651	0.684579	0.589605	0.909291	0.814769	5
mmu05020	Prion diseases	0.548023	0.586168	0.324913	0.885304	0.418695	5
mmu05205	Proteoglycans in cancer	1.21803	1.06904	0.572386	0.996994	1.03297	5
mmu04810	Regulation of actin cytoskeleton	1.57107	1.28706	0.469597	1.26821	0.625267	5
mmu04926	Relaxin signaling pathway	0.68514	0.613967	0.357904	0.908978	0.747329	5
mmu05323	Rheumatoid arthritis	1.19293	1.18624	0.55399	1.01687	1.32054	5
mmu05132	Salmonella infection	1.4216	0.95479	0.519598	0.950142	0.870374	5
mmu05222	Small cell lung cancer	0.932281	0.94307	0.448441	1.0226	0.640127	5
mmu04668	TNF signaling pathway	0.941114	0.923433	0.295038	0.625159	1.16923	5
mmu04620	Toll-like receptor signaling pathway	0.794404	0.698426	0.336305	0.693245	0.645713	5
mmu05145	Toxoplasmosis	0.952931	1.09669	0.406809	1.05043	0.706157	5
mmu05202	Transcriptional misregulation in cancer	1.07194	1.02957	0.489844	1.18397	0.515331	5
mmu05152	Tuberculosis	1.12593	1.20197	0.504434	1.13804	1.3416	5
mmu04940	Type I diabetes mellitus	0.472145	0.573788	0.518078	0.757776	0.501062	5
mmu04370	VEGF signaling pathway	0.519399	0.388725	0.202937	0.493806	0.53859	5
mmu05416	Viral myocarditis	0.85576	0.725774	0.617692	1.13669	0.724113	5
mmu04061	Viral protein interaction with cytokine and cytokine receptor	1.01611	1.00166	0.63848	0.975076	1.49892	5
mmu05143	African trypanosomiasis	0.299467	0.449125	0.298243	ns	0.65593	4
mmu04371	Apelin signaling pathway	0.496095	ns	0.305992	0.667801	0.678988	4
mmu05310	Asthma	ns	0.534187	0.601192	0.521151	0.390704	4
mmu04360	Axon guidance	0.827071	0.767875	ns	0.811257	0.377495	4
mmu04662	B cell receptor signaling pathway	0.721675	0.950948	ns	1.05949	0.914919	4
mmu05100	Bacterial invasion of epithelial cells	1.0548	0.706508	ns	0.791558	0.546169	4
mmu05219	Bladder cancer	0.817968	0.688017	0.443208	0.775024	ns	4
mmu00650	Butanoate metabolism	-0.542501	ns	-0.294875	-0.50825	-0.52571	4
mmu05230	Central carbon metabolism in cancer	0.432365	0.568109	ns	0.343926	0.68755	4
mmu05414	Dilated cardiomyopathy (DCM)	1.04658	0.791087	0.360801	0.811956	ns	4
mmu05213	Endometrial cancer	0.569869	0.335629	0.350998	0.573696	ns	4
mmu04012	ErbB signaling pathway	0.822964	0.631435	ns	0.783755	0.487068	4
mmu04971	Gastric acid secretion	0.545317	0.427572	ns	0.47083	0.626117	4
mmu04912	GnRH signaling pathway	0.522409	0.340992	ns	0.38783	0.520624	4
mmu04392	Hippo signaling pathway - multiple species	0.632693	0.615223	ns	0.527934	0.673248	4
mmu05410	Hypertrophic cardiomyopathy (HCM)	1.1354	0.932046	0.397695	0.883716	ns	4
mmu04657	IL-17 signaling pathway	0.935595	0.667139	0.452292	ns	0.743185	4
mmu05164	Influenza A	ns	0.978299	0.653866	0.649714	0.97311	4
mmu00591	Linoleic acid metabolism	-0.983545	ns	-0.583268	-0.611492	-0.669789	4
mmu04142	Lysosome	0.665248	0.516978	ns	0.552011	0.789026	4
mmu05162	Measles	0.422614	0.408701	ns	0.886489	0.309846	4
mmu05218	Melanoma	0.807663	0.625298	0.396961	0.883573	ns	4
mmu04217	Necroptosis	0.595573	ns	0.567966	0.63363	0.586416	4
mmu04722	Neurotrophin signaling pathway	0.818686	0.57692	ns	0.630346	0.601855	4
mmu00910	Nitrogen metabolism	-0.48633	ns	-0.239953	-0.320241	-0.922564	4
mmu05223	Non-small cell lung cancer	0.459135	0.328805	0.285526	0.680265	ns	4
mmu04921	Oxytocin signaling pathway	0.526715	ns	0.331286	0.793482	0.529805	4
mmu04115	p53 signaling pathway	0.647068	0.646406	0.444951	1.77733	ns	4
mmu04151	PI3K-Akt signaling pathway	0.994124	1.03987	0.460062	1.28334	ns	4
mmu00120	Primary bile acid biosynthesis	-0.691573	-0.574933	ns	-0.760722	-0.904248	4
mmu04914	Progesterone-mediated oocyte maturation	0.488612	ns	0.24587	1.54252	0.488256	4
mmu05215	Prostate cancer	0.989323	0.613815	ns	0.895748	0.57932	4
mmu04015	Rap1 signaling pathway	0.880751	0.765125	0.453655	0.771074	ns	4
mmu04014	Ras signaling pathway	0.619465	0.688185	0.253395	0.700524	ns	4
mmu05211	Renal cell carcinoma	0.736911	0.448511	ns	0.636222	0.650858	4
mmu00600	Sphingolipid metabolism	0.635608	0.392822	ns	0.458074	0.678903	4
mmu04071	Sphingolipid signaling pathway	0.537714	0.33393	ns	0.442613	0.488621	4
mmu05150	Staphylococcus aureus infection	0.463305	ns	0.521046	0.521691	1.33387	4
mmu00140	Steroid hormone biosynthesis	-1.43482	ns	-0.625008	-0.527325	-0.983552	4
mmu05322	Systemic lupus erythematosus	0.787075	ns	0.819181	1.14515	0.526361	4
mmu04660	T cell receptor signaling pathway	0.589876	0.546911	ns	0.626432	0.401167	4
mmu04659	Th17 cell differentiation	0.643171	0.557095	ns	0.698161	0.394517	4
mmu04714	Thermogenesis	-0.823312	-0.787248	ns	-0.611364	-0.468429	4
mmu00280	Valine, leucine and isoleucine degradation	-1.13187	ns	-0.461189	-0.570498	-0.73255	4
mmu05203	Viral carcinogenesis	0.856961	ns	0.465057	1.26888	0.733341	4
mmu05135	Yersinia infection	0.787803	0.64299	ns	0.721908	0.791451	4
mmu05034	Alcoholism	ns	ns	0.389176	0.894996	0.508743	3
mmu00520	Amino sugar and nucleotide sugar metabolism	ns	0.406707	ns	0.351397	0.453682	3
mmu05031	Amphetamine addiction	0.281724	ns	ns	0.277121	0.357317	3
mmu04152	AMPK signaling pathway	-0.400525	ns	ns	0.282674	0.393795	3
mmu05014	Amyotrophic lateral sclerosis (ALS)	0.361801	0.287101	ns	ns	0.579387	3
mmu05412	Arrhythmogenic right ventricular cardiomyopathy (ARVC)	1.03729	0.749692	ns	0.807027	ns	3
mmu05231	Choline metabolism in cancer	0.477821	0.600501	ns	0.506708	ns	3
mmu00270	Cysteine and methionine metabolism	ns	-0.308377	ns	-0.28822	0.363448	3
mmu01521	EGFR tyrosine kinase inhibitor resistance	0.791041	0.524386	ns	0.719655	ns	3
mmu00071	Fatty acid degradation	-1.24908	ns	-0.80195	ns	-1.17585	3
mmu00051	Fructose and mannose metabolism	ns	0.525844	ns	0.453166	0.974172	3
mmu00052	Galactose metabolism	ns	0.441112	ns	0.422199	1.35382	3
mmu00260	Glycine, serine and threonine metabolism	-0.799289	-0.500528	ns	-0.676736	ns	3
mmu00531	Glycosaminoglycan degradation	ns	0.293632	ns	0.227895	0.328914	3
mmu00603	Glycosphingolipid biosynthesis - globo and isoglobo series	ns	0.292169	ns	0.307676	0.331038	3
mmu05160	Hepatitis C	0.628253	ns	0.344799	0.586645	ns	3
mmu05225	Hepatocellular carcinoma	0.86283	ns	ns	0.856035	0.66793	3
mmu04066	HIF-1 signaling pathway	ns	ns	0.26743	0.385188	0.453084	3
mmu04390	Hippo signaling pathway	0.867358	ns	ns	0.885023	0.68304	3
mmu04672	Intestinal immune network for IgA production	ns	0.55603	0.41153	0.767126	ns	3
mmu04916	Melanogenesis	0.276729	ns	ns	0.197819	0.541744	3
mmu05206	MicroRNAs in cancer	0.828411	ns	ns	0.642014	0.4752	3
mmu04740	Olfactory transduction	-0.808575	-1.50679	ns	-1.05324	ns	3
mmu04913	Ovarian steroidogenesis	-0.689554	-0.780427	ns	-0.428018	ns	3
mmu00190	Oxidative phosphorylation	-0.867311	-0.813743	ns	-0.685915	ns	3
mmu00770	Pantothenate and CoA biosynthesis	-0.684815	ns	-0.292403	-0.546814	ns	3
mmu04146	Peroxisome	-1.759	ns	ns	-0.818446	-1.34349	3
mmu01524	Platinum drug resistance	0.744872	ns	ns	0.743103	0.608759	3
mmu05340	Primary immunodeficiency	0.328576	ns	0.325059	0.370116	ns	3
mmu00640	Propanoate metabolism	-1.01534	ns	-0.292063	-0.515748	ns	3
mmu04924	Renin secretion	ns	0.329578	ns	0.48639	0.516026	3
mmu00920	Sulfur metabolism	-0.568819	ns	-0.510992	-0.526602	ns	3
mmu04658	Th1 and Th2 cell differentiation	0.627195	0.569693	ns	0.709918	ns	3
mmu05216	Thyroid cancer	0.799774	ns	ns	0.729139	0.551142	3
mmu04919	Thyroid hormone signaling pathway	0.378789	ns	ns	0.404069	0.50139	3
mmu04530	Tight junction	1.30578	0.68622	ns	0.635736	ns	3
mmu00380	Tryptophan metabolism	-0.885573	ns	-0.289259	-0.428377	ns	3
mmu04520	Adherens junction	0.749501	ns	ns	0.394199	ns	2
mmu04261	Adrenergic signaling in cardiomyocytes	ns	ns	ns	0.41679	0.487039	2
mmu00250	Alanine, aspartate and glutamate metabolism	-0.514607	ns	ns	-0.319088	ns	2
mmu04925	Aldosterone synthesis and secretion	ns	-0.399097	ns	ns	0.479677	2
mmu00592	alpha-Linolenic acid metabolism	-0.557935	-0.339427	ns	ns	ns	2
mmu01523	Antifolate resistance	ns	0.214026	ns	ns	0.627637	2
mmu04215	Apoptosis - multiple species	0.394751	0.298197	ns	ns	ns	2
mmu00053	Ascorbate and aldarate metabolism	-0.453246	ns	ns	ns	-1.01452	2
mmu05320	Autoimmune thyroid disease	ns	ns	0.366216	0.587021	ns	2
mmu04976	Bile secretion	ns	ns	-0.325937	ns	0.357846	2
mmu01230	Biosynthesis of amino acids	-0.525565	ns	ns	ns	0.366994	2
mmu00232	Caffeine metabolism	ns	ns	ns	-0.260204	-0.34716	2
mmu04024	cAMP signaling pathway	0.404956	ns	ns	0.384672	ns	2
mmu01200	Carbon metabolism	-0.863893	ns	ns	-0.439015	ns	2
mmu04022	cGMP-PKG signaling pathway	ns	ns	ns	0.377425	0.59793	2
mmu05204	Chemical carcinogenesis	-1.08822	ns	-0.483786	ns	ns	2
mmu04966	Collecting duct acid secretion	0.233551	ns	ns	ns	0.46664	2
mmu04927	Cortisol synthesis and secretion	ns	-0.590413	ns	-0.294863	ns	2
mmu04623	Cytosolic DNA-sensing pathway	0.242107	ns	ns	ns	0.321791	2
mmu03030	DNA replication	ns	ns	ns	1.00559	1.23035	2
mmu00982	Drug metabolism - cytochrome P450	ns	ns	-0.277954	0.436429	ns	2
mmu01522	Endocrine resistance	0.588379	ns	ns	0.718152	ns	2
mmu04915	Estrogen signaling pathway	ns	ns	ns	0.629144	0.959639	2
mmu03460	Fanconi anemia pathway	ns	ns	ns	0.316626	0.358722	2
mmu04216	Ferroptosis	0.517148	ns	ns	0.190059	ns	2
mmu04068	FoxO signaling pathway	ns	ns	0.270528	1.0035	ns	2
mmu05226	Gastric cancer	0.574031	ns	ns	0.530237	ns	2
mmu00480	Glutathione metabolism	ns	ns	ns	0.584466	0.834694	2
mmu00630	Glyoxylate and dicarboxylate metabolism	-1.11451	ns	ns	-0.661165	ns	2
mmu04929	GnRH secretion	0.228683	ns	ns	0.215587	ns	2
mmu03440	Homologous recombination	ns	ns	ns	0.44316	0.538555	2
mmu00562	Inositol phosphate metabolism	ns	0.296296	ns	0.300917	ns	2
mmu04931	Insulin resistance	-0.32268	ns	ns	ns	0.4074	2
mmu04630	JAK-STAT signaling pathway	ns	ns	0.266513	0.403062	ns	2
mmu04211	Longevity regulating pathway	-0.167103	-0.21003	ns	ns	ns	2
mmu04730	Long-term depression	0.249963	ns	ns	0.389417	ns	2
mmu04720	Long-term potentiation	0.261426	ns	ns	ns	0.613915	2
mmu00310	Lysine degradation	-0.377223	ns	-0.385709	ns	ns	2
mmu01100	Metabolic pathways	-2.04513	ns	ns	-1.15729	ns	2
mmu04978	Mineral absorption	0.339527	ns	ns	ns	0.566939	2
mmu03430	Mismatch repair	ns	ns	ns	0.30356	0.507121	2
mmu04080	Neuroactive ligand-receptor interaction	-0.961847	ns	ns	ns	-0.52691	2
mmu04932	Non-alcoholic fatty liver disease (NAFLD)	-0.865464	ns	ns	-0.49687	ns	2
mmu04114	Oocyte meiosis	ns	ns	ns	1.27375	0.879234	2
mmu00511	Other glycan degradation	ns	0.272433	ns	ns	0.451358	2
mmu04928	Parathyroid hormone synthesis, secretion and action	0.435795	ns	ns	0.54429	ns	2
mmu05235	PD-L1 expression and PD-1 checkpoint pathway in cancer	0.438619	ns	ns	0.402996	ns	2
mmu00360	Phenylalanine metabolism	-0.715499	ns	ns	ns	-0.480333	2
mmu04070	Phosphatidylinositol signaling system	ns	0.339976	ns	0.34509	ns	2
mmu00860	Porphyrin and chlorophyll metabolism	ns	ns	ns	-0.192059	-0.869384	2
mmu00620	Pyruvate metabolism	-0.786316	ns	ns	-0.32999	ns	2
mmu00830	Retinol metabolism	-1.11141	ns	-1.21701	ns	ns	2
mmu00740	Riboflavin metabolism	ns	-0.252769	-0.175407	ns	ns	2
mmu00450	Selenocompound metabolism	-0.519997	ns	ns	-0.47243	ns	2
mmu05017	Spinocerebellar ataxia	ns	-0.247719	ns	ns	-0.434029	2
mmu00500	Starch and sucrose metabolism	-1.57114	ns	ns	ns	0.99088	2
mmu00100	Steroid biosynthesis	ns	1.20253	0.390966	ns	ns	2
mmu04122	Sulfur relay system	-0.417812	ns	ns	-0.226599	ns	2
mmu00900	Terpenoid backbone biosynthesis	ns	1.01373	0.357741	ns	ns	2
mmu04350	TGF-beta signaling pathway	0.574469	ns	ns	0.64857	ns	2
mmu00350	Tyrosine metabolism	-0.572725	-0.374513	ns	ns	ns	2
mmu00513	Various types of N-glycan biosynthesis	ns	0.251249	ns	0.210525	ns	2
mmu01210	2-Oxocarboxylic acid metabolism	-0.563192	ns	ns	ns	ns	1
mmu04920	Adipocytokine signaling pathway	-0.486816	ns	ns	ns	ns	1
mmu00970	Aminoacyl-tRNA biosynthesis	ns	ns	ns	ns	-0.443106	1
mmu00590	Arachidonic acid metabolism	ns	ns	-0.547102	ns	ns	1
mmu00330	Arginine and proline metabolism	ns	ns	ns	ns	0.369018	1
mmu00220	Arginine biosynthesis	-0.475048	ns	ns	ns	ns	1
mmu03410	Base excision repair	ns	ns	ns	ns	0.357694	1
mmu00410	beta-Alanine metabolism	-0.795064	ns	ns	ns	ns	1
mmu05224	Breast cancer	ns	ns	ns	0.460427	ns	1
mmu04973	Carbohydrate digestion and absorption	ns	ns	ns	ns	0.685049	1
mmu04979	Cholesterol metabolism	ns	ns	ns	ns	0.615198	1
mmu04713	Circadian entrainment	ns	ns	ns	0.609488	ns	1
mmu00020	Citrate cycle (TCA cycle)	-0.656693	ns	ns	ns	ns	1
mmu04610	Complement and coagulation cascades	ns	ns	0.378391	ns	ns	1
mmu04934	Cushing syndrome	ns	-0.328953	ns	ns	ns	1
mmu04728	Dopaminergic synapse	ns	ns	ns	0.210614	ns	1
mmu04975	Fat digestion and absorption	-1.43157	ns	ns	ns	ns	1
mmu00061	Fatty acid biosynthesis	ns	ns	ns	ns	-0.796	1
mmu00062	Fatty acid elongation	-0.730818	ns	ns	ns	ns	1
mmu01212	Fatty acid metabolism	-0.649117	ns	ns	ns	ns	1
mmu00790	Folate biosynthesis	ns	ns	ns	ns	0.484687	1
mmu04922	Glucagon signaling pathway	ns	ns	ns	ns	0.696897	1
mmu00561	Glycerolipid metabolism	ns	ns	ns	ns	0.631693	1
mmu00010	Glycolysis / Gluconeogenesis	ns	ns	ns	ns	0.596661	1
mmu00532	Glycosaminoglycan biosynthesis - chondroitin sulfate / dermatan sulfate	ns	ns	0.202616	ns	ns	1
mmu00533	Glycosaminoglycan biosynthesis - keratan sulfate	-0.183586	ns	ns	ns	ns	1
mmu00604	Glycosphingolipid biosynthesis - ganglio series	-0.212575	ns	ns	ns	ns	1
mmu04340	Hedgehog signaling pathway	ns	ns	ns	0.353615	ns	1
mmu05168	Herpes simplex virus 1 infection	ns	1.13733	ns	ns	ns	1
mmu00340	Histidine metabolism	-0.581543	ns	ns	ns	ns	1
mmu05016	Huntington disease	ns	-0.468818	ns	ns	ns	1
mmu04750	Inflammatory mediator regulation of TRP channels	ns	ns	-0.40537	ns	ns	1
mmu04911	Insulin secretion	0.285765	ns	ns	ns	ns	1
mmu04910	Insulin signaling pathway	ns	ns	ns	ns	0.322561	1
mmu04950	Maturity onset diabetes of the young	ns	ns	ns	-0.374032	ns	1
mmu00980	Metabolism of xenobiotics by cytochrome P450	ns	ns	ns	0.472034	ns	1
mmu05032	Morphine addiction	ns	ns	ns	0.410868	ns	1
mmu04150	mTOR signaling pathway	ns	ns	-0.271256	ns	ns	1
mmu00512	Mucin type O-glycan biosynthesis	0.192151	ns	ns	ns	ns	1
mmu00524	Neomycin, kanamycin and gentamicin biosynthesis	ns	0.257787	ns	ns	ns	1
mmu00760	Nicotinate and nicotinamide metabolism	ns	-0.300191	ns	ns	ns	1
mmu05033	Nicotine addiction	ns	ns	ns	ns	-0.70234	1
mmu03450	Non-homologous end-joining	ns	ns	ns	ns	-0.42562	1
mmu03420	Nucleotide excision repair	ns	ns	ns	ns	0.476081	1
mmu00670	One carbon pool by folate	-0.417434	ns	ns	ns	ns	1
mmu05012	Parkinson disease	ns	ns	ns	-0.32528	ns	1
mmu00040	Pentose and glucuronate interconversions	ns	ns	ns	0.331202	ns	1
mmu00400	Phenylalanine, tyrosine and tryptophan biosynthesis	-0.36679	ns	ns	ns	ns	1
mmu00440	Phosphonate and phosphinate metabolism	ns	ns	ns	-0.220797	ns	1
mmu04917	Prolactin signaling pathway	ns	ns	0.242251	ns	ns	1
mmu03050	Proteasome	ns	ns	ns	-0.209503	ns	1
mmu04974	Protein digestion and absorption	ns	ns	ns	ns	0.516945	1
mmu03060	Protein export	ns	ns	0.367166	ns	ns	1
mmu04141	Protein processing in endoplasmic reticulum	ns	ns	ns	ns	-0.446435	1
mmu04964	Proximal tubule bicarbonate reclamation	ns	ns	ns	ns	0.420372	1
mmu04723	Retrograde endocannabinoid signaling	-0.413199	ns	ns	ns	ns	1
mmu03010	Ribosome	ns	ns	ns	-0.995075	ns	1
mmu04970	Salivary secretion	ns	0.347103	ns	ns	ns	1
mmu04550	Signaling pathways regulating pluripotency of stem cells	ns	ns	-0.353043	ns	ns	1
mmu04721	Synaptic vesicle cycle	0.264041	ns	ns	ns	ns	1
mmu00072	Synthesis and degradation of ketone bodies	ns	ns	ns	ns	-0.340591	1
mmu00430	Taurine and hypotaurine metabolism	ns	ns	ns	-0.429593	ns	1
mmu00730	Thiamine metabolism	ns	-0.328124	ns	ns	ns	1
mmu04918	Thyroid hormone synthesis	ns	ns	ns	ns	0.529529	1
mmu00130	Ubiquinone and other terpenoid-quinone biosynthesis	-0.298624	ns	ns	ns	ns	1
mmu04962	Vasopressin-regulated water reabsorption	0.31389	ns	ns	ns	ns	1
mmu00750	Vitamin B6 metabolism	ns	ns	-0.249968	ns	ns	1

## Sheet: Table S5
Supplementary Table S5: Enriched Reactome pathways significant (adjusted p-value<0.05) in at least one genetic model with log2 fold change (KO/WT). ns - non significant.
Reactome ID	Reactome pathway	Cyp51 F LKO	Cyp51 M LKO	Glmp KO	Ikbkg LKO	Rbpj LKO	Number of models
R-MMU-111447	Activation of BAD and translocation to mitochondria	0.578523	0.355836	0.160163	0.380114	0.432002	5
R-MMU-114452	Activation of BH3-only proteins	0.594122	0.43301	0.194597	0.350302	0.390865	5
R-MMU-1280218	Adaptive Immune System	1.15692	0.96937	0.585683	1.49319	0.973146	5
R-MMU-2022090	Assembly of collagen fibrils and other multimeric structures	0.802369	0.880698	0.490252	1.01994	0.653672	5
R-MMU-210991	Basigin interactions	0.666212	0.502796	0.378673	0.335339	0.377467	5
R-MMU-389359	CD28 dependent Vav1 pathway	0.349405	0.569134	0.228604	0.414369	0.436029	5
R-MMU-202733	Cell surface interactions at the vascular wall	1.36495	1.19741	0.599157	1.1595	0.983926	5
R-MMU-380108	Chemokine receptors bind chemokines	0.611765	0.736184	0.485161	0.661778	0.920748	5
R-MMU-2243919	Crosslinking of collagen fibrils	0.647024	0.758395	0.286047	0.978503	0.674593	5
R-MMU-1236973	Cross-presentation of particulate exogenous antigens (phagosomes)	0.785132	1.13618	0.657356	1.07223	0.989036	5
R-MMU-2172127	DAP12 interactions	0.658713	0.661189	0.441496	0.786613	0.33704	5
R-MMU-2424491	DAP12 signaling	0.536063	0.485746	0.37018	0.726849	0.328648	5
R-MMU-75205	Dissolution of Fibrin Clot	0.945027	0.799574	0.384146	1.01013	0.558836	5
R-MMU-9009391	Extra-nuclear estrogen signaling	0.594926	0.596544	0.382543	0.577669	0.331334	5
R-MMU-983231	Factors involved in megakaryocyte development and platelet production	1.0868	0.871883	0.313731	1.40787	0.930646	5
R-MMU-2029480	Fcgamma receptor (FCGR) dependent phagocytosis	1.12173	0.942456	0.434794	1.21903	0.869121	5
R-MMU-430116	GP1b-IX-V activation signalling	0.649486	0.515621	0.323296	0.723239	0.38739	5
R-MMU-114604	GPVI-mediated activation cascade	0.668892	0.806192	0.46272	1.01695	0.909526	5
R-MMU-109582	Hemostasis	2.00811	1.84458	1.00802	2.25517	1.70491	5
R-MMU-168256	Immune System	1.96388	2.09498	1.56295	2.21392	2.4075	5
R-MMU-198933	Immunoregulatory interactions between a Lymphoid and a non-Lymphoid cell	0.938794	0.97708	0.713618	1.45384	0.694865	5
R-MMU-168249	Innate Immune System	1.85685	2.25183	1.78133	1.72339	2.29911	5
R-MMU-216083	Integrin cell surface interactions	1.50822	1.63327	0.650542	1.41794	0.961342	5
R-MMU-109606	Intrinsic Pathway for Apoptosis	0.507548	0.372819	0.221701	0.377128	0.293457	5
R-MMU-2132295	MHC class II antigen presentation	1.10446	0.745184	0.420969	1.41139	0.943018	5
R-MMU-6798695	Neutrophil degranulation	1.57546	2.123	1.72365	1.42675	2.16176	5
R-MMU-3000171	Non-integrin membrane-ECM interactions	0.832779	0.66727	0.444256	0.911133	0.551295	5
R-MMU-383280	Nuclear Receptor transcription pathway	-0.602362	-0.659525	-0.352653	-0.330007	-0.540236	5
R-MMU-5173214	O-glycosylation of TSR domain-containing proteins	0.730581	0.76935	0.223064	1.15603	0.496229	5
R-MMU-416700	Other semaphorin interactions	0.614167	0.739777	0.333438	0.818445	0.373368	5
R-MMU-9033241	Peroxisomal protein import	-1.45108	-0.887018	-0.463194	-0.730852	-0.779493	5
R-MMU-76002	Platelet activation, signaling and aggregation	1.25088	1.26166	0.820821	1.50517	1.30275	5
R-MMU-75892	Platelet Adhesion to exposed collagen	0.449132	0.481601	0.466395	0.72639	0.682788	5
R-MMU-114608	Platelet degranulation	1.23601	1.18031	0.760259	1.21577	1.13447	5
R-MMU-2029482	Regulation of actin dynamics for phagocytic cup formation	1.1221	0.871244	0.421366	1.11579	0.761045	5
R-MMU-2565942	Regulation of PLK1 Activity at G2/M Transition	1.03422	0.837987	0.22541	1.36361	0.705212	5
R-MMU-76005	Response to elevated platelet cytosolic Ca2+	1.2889	1.22336	0.750093	1.2521	1.12562	5
R-MMU-195258	RHO GTPase Effectors	1.98184	1.58354	1.0426	2.66003	1.97199	5
R-MMU-5625900	RHO GTPases activate CIT	0.415284	0.507091	0.331907	0.88339	0.51232	5
R-MMU-5663220	RHO GTPases Activate Formins	1.22685	0.971548	0.524182	2.20878	1.7279	5
R-MMU-5668599	RHO GTPases Activate NADPH Oxidases	0.733985	0.891882	0.914041	0.511449	0.625651	5
R-MMU-5627117	RHO GTPases Activate ROCKs	0.461839	0.358017	0.262642	0.64996	0.361038	5
R-MMU-5663213	RHO GTPases Activate WASPs and WAVEs	0.763037	0.569662	0.343432	0.706692	0.591185	5
R-MMU-1222556	ROS and RNS production in phagocytes	0.586557	0.484554	0.578633	0.631703	0.726112	5
R-MMU-400685	Sema4D in semaphorin signaling	0.624913	0.530568	0.296728	0.473179	0.390426	5
R-MMU-416572	Sema4D induced cell migration and growth-cone collapse	0.510448	0.392182	0.312945	0.572677	0.311563	5
R-MMU-373755	Semaphorin interactions	0.894052	0.834435	0.363445	0.890529	0.601115	5
R-MMU-9006927	Signaling by Non-Receptor Tyrosine Kinases	0.643308	0.542363	0.212558	0.512093	0.757494	5
R-MMU-9006931	Signaling by Nuclear Receptors	0.724787	0.762021	0.502414	0.798454	0.42244	5
R-MMU-186797	Signaling by PDGF	0.841292	0.886395	0.269712	0.894801	0.527662	5
R-MMU-8848021	Signaling by PTK6	0.643308	0.542363	0.212558	0.512093	0.757494	5
R-MMU-194315	Signaling by Rho GTPases	1.93192	1.6461	0.963816	2.72494	1.83895	5
R-MMU-1433557	Signaling by SCF-KIT	0.432005	0.563191	0.24436	0.339903	0.513674	5
R-MMU-168898	Toll-like Receptor Cascades	0.703115	0.677074	0.658021	0.565266	1.06765	5
R-MMU-156587	Amino Acid conjugation	-0.262687	-0.289825	-0.270736	-0.410628	ns	4
R-MMU-5620912	Anchoring of the basal body to the plasma membrane	1.10793	0.917609	ns	0.89959	0.373834	4
R-MMU-1236975	Antigen processing-Cross presentation	0.59977	ns	0.510949	0.567254	0.487551	4
R-MMU-109581	Apoptosis	0.856473	ns	0.32181	0.334807	0.539711	4
R-MMU-111471	Apoptotic factor-mediated response	0.235155	0.31795	0.181495	0.242023	ns	4
R-MMU-8963889	Assembly of active LPL and LIPC lipase complexes	-0.298197	ns	-0.30275	0.231541	0.359252	4
R-MMU-8854518	AURKA Activation by TPX2	1.10671	0.897886	ns	1.29593	0.612122	4
R-MMU-422475	Axon guidance	1.27549	ns	0.507768	1.28284	0.777288	4
R-MMU-70895	Branched-chain amino acid catabolism	-0.978465	ns	-0.41775	-0.728949	-0.593365	4
R-MMU-8851680	Butyrophilin (BTN) family interactions	0.31154	0.27953	ns	0.453869	0.633442	4
R-MMU-111996	Ca-dependent events	0.292509	0.277027	0.187245	0.422931	ns	4
R-MMU-5694530	Cargo concentration in the ER	-0.370831	-0.41268	-0.261346	-0.247558	ns	4
R-MMU-140534	Caspase activation via Death Receptors in the presence of ligand	0.448707	0.352723	0.197339	0.254414	ns	4
R-MMU-5357769	Caspase activation via extrinsic apoptotic signalling pathway	0.448869	0.357055	0.261043	0.176919	ns	4
R-MMU-1640170	Cell Cycle	1.62295	ns	0.718791	2.94092	2.00391	4
R-MMU-69620	Cell Cycle Checkpoints	1.18684	ns	0.526434	2.36589	1.69721	4
R-MMU-69278	Cell Cycle, Mitotic	1.56859	ns	0.741416	2.95515	2.04244	4
R-MMU-446353	Cell-extracellular matrix interactions	0.640902	ns	0.336517	0.631836	0.485208	4
R-MMU-8953897	Cellular responses to external stimuli	1.2188	ns	0.428894	1.11663	0.88527	4
R-MMU-2262752	Cellular responses to stress	1.22733	ns	0.423243	1.08562	0.864645	4
R-MMU-2559583	Cellular Senescence	0.860625	ns	0.408376	1.16809	0.58431	4
R-MMU-380287	Centrosome maturation	1.05086	0.838094	ns	0.978765	0.50187	4
R-MMU-75035	Chk1/Chk2(Cds1) mediated inactivation of Cyclin B:Cdk1 complex	0.681233	ns	0.242772	1.83682	0.417606	4
R-MMU-9603798	Class I peroxisomal membrane protein import	-0.829688	-0.546382	-0.244086	ns	-0.385964	4
R-MMU-159424	Conjugation of carboxylic acids	-0.262687	-0.289825	-0.270736	-0.410628	ns	4
R-MMU-177128	Conjugation of salicylate with glycine	-0.181397	-0.267132	-0.259295	-0.309835	ns	4
R-MMU-6811434	COPI-dependent Golgi-to-ER retrograde traffic	0.880784	ns	0.263067	1.2329	0.784469	4
R-MMU-5621481	C-type lectin receptors (CLRs)	0.665779	0.388469	0.39438	ns	0.562588	4
R-MMU-69656	Cyclin A:Cdk2-associated events at S phase entry	0.315039	ns	0.423996	0.391776	0.413028	4
R-MMU-69231	Cyclin D associated events in G1	0.369038	ns	0.326923	0.470677	0.407812	4
R-MMU-1280215	Cytokine Signaling in Immune system	0.806232	ns	0.471758	0.848184	1.09273	4
R-MMU-5621480	Dectin-2 family	0.728519	0.952545	0.514858	0.632314	ns	4
R-MMU-3299685	Detoxification of Reactive Oxygen Species	0.592217	0.318572	ns	0.246454	0.709679	4
R-MMU-3000178	ECM proteoglycans	1.0175	1.05408	0.275917	1.07848	ns	4
R-MMU-1566948	Elastic fibre formation	1.02126	1.25768	ns	1.25454	0.561231	4
R-MMU-203615	eNOS activation	0.523262	0.417659	0.292141	0.472019	ns	4
R-MMU-8939211	ESR-mediated signaling	0.836797	ns	0.459443	0.982621	0.510666	4
R-MMU-1474244	Extracellular matrix organization	ns	2.15924	0.942502	1.66206	1.10205	4
R-MMU-2871809	FCERI mediated Ca+2 mobilization	0.261147	0.428466	0.286364	0.481329	ns	4
R-MMU-2871796	FCERI mediated MAPK activation	0.442491	0.486617	ns	0.588816	0.584051	4
R-MMU-2029481	FCGR activation	ns	0.427692	0.264344	0.62208	0.561127	4
R-MMU-444473	Formyl peptide receptors bind formyl peptides and many other ligands	ns	0.561369	0.774156	0.470008	1.25015	4
R-MMU-69236	G1 Phase	0.369038	ns	0.326923	0.470677	0.407812	4
R-MMU-69481	G2/M Checkpoints	1.0519	ns	0.299339	1.47803	0.802085	4
R-MMU-69275	G2/M Transition	1.21024	ns	0.417634	1.54482	0.804968	4
R-MMU-190828	Gap junction trafficking	0.970892	ns	0.268096	0.866141	0.804526	4
R-MMU-157858	Gap junction trafficking and regulation	0.996352	ns	0.265327	0.885646	0.80823	4
R-MMU-1660662	Glycosphingolipid metabolism	0.559903	0.458166	ns	0.446035	0.762622	4
R-MMU-432722	Golgi Associated Vesicle Biogenesis	0.421995	0.389626	ns	0.268199	0.378601	4
R-MMU-397795	G-protein beta:gamma signalling	ns	0.35835	0.365965	0.419163	0.341526	4
R-MMU-189451	Heme biosynthesis	-0.330908	-0.322646	ns	-0.311367	-0.644172	4
R-MMU-2428924	IGF1R signaling cascade	-0.311725	-0.345939	-0.214289	-0.22244	ns	4
R-MMU-141430	Inactivation of APC/C via direct inhibition of the APC/C complex	ns	0.344179	0.21036	0.715346	0.3715	4
R-MMU-622312	Inflammasomes	0.271524	0.404844	ns	0.496708	0.873734	4
R-MMU-141405	Inhibition of the proteolytic activity of APC/C required for the onset of anaphase by mitotic spindle checkpoint components	ns	0.344179	0.21036	0.715346	0.3715	4
R-MMU-1483249	Inositol phosphate metabolism	0.253845	0.254302	ns	0.438534	0.463003	4
R-MMU-74751	Insulin receptor signalling cascade	-0.333057	-0.327069	-0.215046	-0.22644	ns	4
R-MMU-877300	Interferon gamma signaling	0.250486	0.420022	0.14621	ns	0.586411	4
R-MMU-512988	Interleukin-3, Interleukin-5 and GM-CSF signaling	0.273818	0.289682	ns	0.312192	0.552677	4
R-MMU-112399	IRS-mediated signalling	-0.34544	-0.350791	-0.27026	-0.250813	ns	4
R-MMU-2428928	IRS-related events triggered by IGF1R	-0.316483	-0.349591	-0.228395	-0.223319	ns	4
R-MMU-983189	Kinesins	1.026	ns	0.201245	1.59303	1.04661	4
R-MMU-3000157	Laminin interactions	0.79511	0.718111	0.35702	0.566891	ns	4
R-MMU-380259	Loss of Nlp from mitotic centrosomes	1.08898	0.855732	ns	1.02506	0.496351	4
R-MMU-380284	Loss of proteins required for interphase microtubule organization from the centrosome	1.08898	0.855732	ns	1.02506	0.496351	4
R-MMU-68886	M Phase	1.37151	ns	0.572831	2.46751	1.54562	4
R-MMU-5674135	MAP2K and MAPK activation	0.470273	ns	0.251313	0.476174	0.706977	4
R-MMU-5683057	MAPK family signaling cascades	0.644431	ns	0.292043	0.641129	0.640398	4
R-MMU-5684996	MAPK1/MAPK3 signaling	0.540245	ns	0.265186	0.539765	0.618434	4
R-MMU-202131	Metabolism of nitric oxide: eNOS activation and regulation	0.493258	0.389038	0.241384	0.427071	ns	4
R-MMU-190840	Microtubule-dependent trafficking of connexons from Golgi to the plasma membrane	1.2344	ns	0.238577	1.10931	0.535594	4
R-MMU-68882	Mitotic Anaphase	0.758807	ns	0.409253	1.46389	1.38585	4
R-MMU-453279	Mitotic G1-G1/S phases	0.614656	ns	0.462335	0.854435	0.917334	4
R-MMU-453274	Mitotic G2-G2/M phases	1.21882	ns	0.408004	1.5676	0.763459	4
R-MMU-2555396	Mitotic Metaphase and Anaphase	0.76447	ns	0.417723	1.46468	1.40139	4
R-MMU-68877	Mitotic Prometaphase	1.18458	ns	0.353847	2.47218	1.54593	4
R-MMU-2129379	Molecules associated with elastic fibres	0.87578	1.08296	ns	1.0519	0.478921	4
R-MMU-205025	NADE modulates death signalling	0.447743	0.404114	0.243481	0.293861	ns	4
R-MMU-193648	NRAGE signals death through JNK	0.405811	0.442278	ns	0.6141	0.314027	4
R-MMU-428643	Organic anion transporters	-0.328485	-0.360762	-0.272108	ns	-0.682725	4
R-MMU-549127	Organic cation transport	-0.380218	-0.25711	-0.306822	-0.257906	ns	4
R-MMU-549132	Organic cation/anion/zwitterion transport	-0.45318	-0.401266	-0.30838	-0.323705	ns	4
R-MMU-449836	Other interleukin signaling	0.199719	0.236637	0.207097	0.164585	ns	4
R-MMU-193704	p75 NTR receptor-mediated signalling	0.548954	0.389304	ns	0.492604	0.393353	4
R-MMU-210990	PECAM1 interactions	0.329868	0.354247	0.238684	0.411361	ns	4
R-MMU-109704	PI3K Cascade	-0.323068	-0.345274	-0.242925	-0.238381	ns	4
R-MMU-438064	Post NMDA receptor activation events	0.290275	0.322253	0.15951	0.276663	ns	4
R-MMU-8957275	Post-translational protein phosphorylation	0.605141	0.624088	ns	0.741152	0.655903	4
R-MMU-9609507	Protein localization	-1.47124	-0.903584	ns	-0.660562	-0.767571	4
R-MMU-433692	Proton-coupled monocarboxylate transport	0.227758	0.352134	0.190949	0.322143	ns	4
R-MMU-5673001	RAF/MAP kinase cascade	0.537077	ns	0.275214	0.484002	0.576003	4
R-MMU-392517	Rap1 signalling	0.252913	0.206033	0.161698	0.294569	ns	4
R-MMU-380270	Recruitment of mitotic centrosome proteins and complexes	1.05086	0.838094	ns	0.978765	0.50187	4
R-MMU-380320	Recruitment of NuMA to mitotic centrosomes	1.31278	0.967116	ns	1.21378	0.524605	4
R-MMU-159418	Recycling of bile acids and salts	ns	-0.362695	-0.290566	-0.362261	-0.321201	4
R-MMU-437239	Recycling pathway of L1	1.24895	ns	0.381535	1.06869	0.618479	4
R-MMU-4641263	Regulation of FZD by ubiquitination	ns	-0.317095	-0.320657	-0.393073	-0.608921	4
R-MMU-400206	Regulation of lipid metabolism by Peroxisome proliferator-activated receptor alpha (PPARalpha)	-0.180443	-0.230317	-0.290183	-0.171896	ns	4
R-MMU-2500257	Resolution of Sister Chromatid Cohesion	0.9094	ns	0.422774	2.50605	1.6821	4
R-MMU-1475029	Reversible hydration of carbon dioxide	-0.45645	ns	-0.197743	-0.238914	-0.904755	4
R-MMU-194840	Rho GTPase cycle	0.670443	0.726196	ns	1.08076	0.576187	4
R-MMU-5626467	RHO GTPases activate IQGAPs	1.47112	ns	0.346036	1.14808	0.907167	4
R-MMU-5627123	RHO GTPases activate PAKs	0.731039	0.622631	0.295295	0.50453	ns	4
R-MMU-416550	Sema4D mediated inhibition of cell attachment and migration	0.467829	0.435285	0.223569	ns	0.291078	4
R-MMU-2467813	Separation of Sister Chromatids	0.76193	ns	0.42645	1.48374	1.40077	4
R-MMU-391160	Signal regulatory protein family interactions	0.580383	0.699595	0.334785	0.572681	ns	4
R-MMU-162582	Signal Transduction	1.30319	ns	0.887713	1.75801	1.09424	4
R-MMU-449147	Signaling by Interleukins	0.623483	ns	0.351903	0.524563	0.850596	4
R-MMU-6806834	Signaling by MET	0.65209	0.551067	ns	0.419758	0.355976	4
R-MMU-9006934	Signaling by Receptor Tyrosine Kinases	1.30031	0.972603	ns	1.00973	0.691204	4
R-MMU-983705	Signaling by the B Cell Receptor (BCR)	0.480319	ns	0.321765	0.264323	0.357666	4
R-MMU-2404192	Signaling by Type 1 Insulin-like Growth Factor 1 Receptor (IGF1R)	-0.315501	-0.361042	-0.227274	-0.238059	ns	4
R-MMU-428157	Sphingolipid metabolism	0.486835	0.344626	ns	0.377391	0.771218	4
R-MMU-4090294	SUMOylation of intracellular receptors	-0.390373	-0.326223	ns	-0.177107	-0.445397	4
R-MMU-3000170	Syndecan interactions	0.495106	0.39158	0.251395	0.413461	ns	4
R-MMU-193775	Synthesis of bile acids and bile salts via 24-hydroxycholesterol	-0.795924	ns	-0.219279	-0.454836	-0.768773	4
R-MMU-77111	Synthesis of Ketone Bodies	-0.590195	ns	-0.282238	-0.216911	-0.44266	4
R-MMU-8852276	The role of GTSE1 in G2/M progression after G2 checkpoint	0.970414	ns	0.478651	1.23648	0.527566	4
R-MMU-190872	Transport of connexons to the plasma membrane	1.1777	ns	0.217943	1.07634	0.530182	4
R-MMU-2562578	TRIF-mediated programmed cell death	0.440877	0.28513	ns	0.252556	0.635309	4
R-MMU-4420097	VEGFA-VEGFR2 Pathway	1.13544	0.946958	0.424914	1.04566	ns	4
R-MMU-399997	Acetylcholine regulates insulin secretion	0.231287	0.298099	ns	0.273319	ns	3
R-MMU-5625886	Activated PKN1 stimulates transcription of AR (androgen receptor) regulated genes KLK2 and KLK3	ns	ns	0.512933	1.01108	0.452058	3
R-MMU-165158	Activation of AKT2	-0.35345	-0.309286	ns	-0.191822	ns	3
R-MMU-176814	Activation of APC/C and APC/C:Cdc20 mediated degradation of mitotic proteins	ns	ns	0.404147	1.05083	0.537588	3
R-MMU-2485179	Activation of the phototransduction cascade	-0.243732	-0.231228	ns	-0.161002	ns	3
R-MMU-418592	ADP signalling through P2Y purinoceptor 1	ns	0.181029	0.175953	0.258927	ns	3
R-MMU-392170	ADP signalling through P2Y purinoceptor 12	ns	0.23361	0.246049	0.287937	ns	3
R-MMU-390696	Adrenoceptors	-0.267458	-0.283556	ns	-0.275422	ns	3
R-MMU-5423646	Aflatoxin activation and detoxification	-0.916579	ns	-0.349055	ns	0.500843	3
R-MMU-198323	AKT phosphorylates targets in the cytosol	0.284725	ns	0.383603	0.45138	ns	3
R-MMU-2046104	alpha-linolenic (omega3) and linoleic (omega6) acid metabolism	-0.700802	ns	ns	-0.363992	-1.48709	3
R-MMU-2046106	alpha-linolenic acid (ALA) metabolism	-0.700802	ns	ns	-0.363992	-1.48709	3
R-MMU-389599	Alpha-oxidation of phytanate	-0.614766	ns	-0.207351	-0.330846	ns	3
R-MMU-141444	Amplification of signal from unattached kinetochores via a MAD2 inhibitory signal	ns	ns	0.345722	1.76981	1.55994	3
R-MMU-141424	Amplification of signal from the kinetochores	ns	ns	0.345722	1.76981	1.55994	3
R-MMU-983695	Antigen activates B Cell Receptor (BCR) leading to generation of second messengers	ns	0.572273	ns	0.669358	0.382422	3
R-MMU-176409	APC/C:Cdc20 mediated degradation of mitotic proteins	ns	ns	0.376805	0.93249	0.416238	3
R-MMU-174143	APC/C-mediated degradation of cell cycle proteins	ns	ns	0.462115	1.20725	0.543032	3
R-MMU-179419	APC:Cdc20 mediated degradation of cell cycle proteins prior to satisfation of the cell cycle checkpoint	ns	ns	0.359074	0.47082	0.416238	3
R-MMU-179409	APC-Cdc20 mediated degradation of Nek2A	ns	ns	0.237536	0.52656	0.487261	3
R-MMU-170984	ARMS-mediated activation	0.209363	0.172872	ns	0.179085	ns	3
R-MMU-73884	Base Excision Repair	ns	ns	0.386554	1.1127	0.607738	3
R-MMU-73929	Base-Excision Repair, AP Site Formation	ns	ns	0.39421	1.00191	0.386353	3
R-MMU-77346	Beta oxidation of decanoyl-CoA to octanoyl-CoA-CoA	-0.561043	-0.304066	-0.292218	ns	ns	3
R-MMU-77350	Beta oxidation of hexanoyl-CoA to butanoyl-CoA	-0.582182	-0.329184	-0.269377	ns	ns	3
R-MMU-77310	Beta oxidation of lauroyl-CoA to decanoyl-CoA-CoA	-0.594526	-0.367023	-0.259786	ns	ns	3
R-MMU-77348	Beta oxidation of octanoyl-CoA to hexanoyl-CoA	-0.571616	-0.335638	-0.289174	ns	ns	3
R-MMU-390247	Beta-oxidation of very long chain fatty acids	-0.869986	-0.456614	-0.376288	ns	ns	3
R-MMU-111453	BH3-only proteins associate with and inactivate anti-apoptotic BCL-2 members	0.321307	ns	ns	0.168575	0.382178	3
R-MMU-194068	Bile acid and bile salt metabolism	ns	ns	-0.199626	-0.538519	-0.752235	3
R-MMU-5250924	B-WICH complex positively regulates rRNA expression	0.829218	ns	0.563167	0.973541	ns	3
R-MMU-111957	Cam-PDE 1 activation	0.213449	0.254708	ns	0.315186	ns	3
R-MMU-264870	Caspase-mediated cleavage of cytoskeletal proteins	0.352424	0.305732	ns	0.170919	ns	3
R-MMU-5621575	CD209 (DC-SIGN) signaling	0.417554	0.403323	ns	0.256561	ns	3
R-MMU-3247509	Chromatin modifying enzymes	0.615049	ns	ns	0.532467	-0.333727	3
R-MMU-4839726	Chromatin organization	0.615049	ns	ns	0.532467	-0.333727	3
R-MMU-73886	Chromosome Maintenance	ns	ns	0.439161	1.3822	1.01033	3
R-MMU-8963901	Chylomicron remodeling	0.379465	ns	ns	0.337741	0.893003	3
R-MMU-5617833	Cilium Assembly	1.32144	1.12124	ns	0.806694	ns	3
R-MMU-173623	Classical antibody-mediated complement activation	ns	ns	0.530519	0.339964	0.656675	3
R-MMU-8856828	Clathrin-mediated endocytosis	0.563448	ns	ns	0.316135	0.491117	3
R-MMU-110331	Cleavage of the damaged purine	ns	ns	0.424754	1.04323	0.380081	3
R-MMU-1650814	Collagen biosynthesis and modifying enzymes	ns	ns	0.311046	0.756435	0.736064	3
R-MMU-1474290	Collagen formation	ns	ns	0.529896	1.05964	0.827419	3
R-MMU-2299718	Condensation of Prophase Chromosomes	ns	ns	0.595315	1.85453	0.714426	3
R-MMU-199920	CREB phosphorylation	0.234461	0.232784	ns	0.219671	ns	3
R-MMU-8949613	Cristae formation	-0.491333	-0.488425	ns	-0.425328	ns	3
R-MMU-399956	CRMPs in Sema3A signaling	0.222847	0.271361	ns	0.339737	ns	3
R-MMU-69273	Cyclin A/B1/B2 associated events during G2/M transition	ns	ns	0.27509	2.19463	0.895487	3
R-MMU-69202	Cyclin E associated events during G1/S transition	0.311377	ns	0.431015	0.3735	ns	3
R-MMU-418885	DCC mediated attractive signaling	0.277734	0.315565	ns	0.228661	ns	3
R-MMU-73887	Death Receptor Signalling	0.731368	0.48853	ns	0.505286	ns	3
R-MMU-1474228	Degradation of the extracellular matrix	ns	1.64632	0.807263	ns	0.713847	3
R-MMU-606279	Deposition of new CENPA-containing nucleosomes at the centromere	ns	ns	0.474993	0.980238	0.887517	3
R-MMU-73927	Depurination	ns	ns	0.424754	1.04323	0.380081	3
R-MMU-2022923	Dermatan sulfate biosynthesis	ns	0.236978	0.179621	0.312029	ns	3
R-MMU-1266738	Developmental Biology	1.01293	ns	ns	0.925697	1.00595	3
R-MMU-114516	Disinhibition of SNARE formation	0.390404	0.335264	ns	0.304919	ns	3
R-MMU-2559586	DNA Damage/Telomere Stress Induced Senescence	ns	ns	0.38411	1.24458	0.535807	3
R-MMU-69306	DNA Replication	ns	ns	0.347473	0.725541	1.04437	3
R-MMU-69002	DNA Replication Pre-Initiation	ns	ns	0.2703	0.370887	0.795394	3
R-MMU-212676	Dopamine Neurotransmitter Release Cycle	ns	-0.22471	-0.166121	-0.14843	ns	3
R-MMU-186763	Downstream signal transduction	0.385289	0.299691	ns	0.371105	ns	3
R-MMU-211976	Endogenous sterols	-0.516896	-0.431164	ns	-0.386565	ns	3
R-MMU-380972	Energy dependent regulation of mTOR by LKB1-AMPK	0.156649	0.262193	ns	ns	-0.297404	3
R-MMU-3928662	EPHB-mediated forward signaling	0.558859	ns	0.259742	0.487921	ns	3
R-MMU-2682334	EPH-Ephrin signaling	0.591866	ns	ns	0.595464	0.362507	3
R-MMU-3928664	Ephrin signaling	0.469496	0.481335	ns	0.373977	ns	3
R-MMU-212165	Epigenetic regulation of gene expression	0.878489	ns	0.507901	0.959245	ns	3
R-MMU-190371	FGFR3b ligand binding and activation	-0.35279	-0.285621	ns	-0.251196	ns	3
R-MMU-190322	FGFR4 ligand binding and activation	-0.320037	-0.379815	ns	-0.336055	ns	3
R-MMU-9607240	FLT3 Signaling	0.476184	ns	ns	0.451293	0.555084	3
R-MMU-163210	Formation of ATP by chemiosmotic coupling	-0.491333	-0.488425	ns	-0.425328	ns	3
R-MMU-400451	Free fatty acids regulate insulin secretion	ns	0.426412	ns	0.367139	0.474945	3
R-MMU-5654712	FRS-mediated FGFR4 signaling	-0.210407	-0.341115	ns	-0.293409	ns	3
R-MMU-5652227	Fructose biosynthesis	0.330938	0.507691	ns	0.74939	ns	3
R-MMU-416482	G alpha (12/13) signalling events	0.470886	ns	ns	0.737593	0.506826	3
R-MMU-418594	G alpha (i) signalling events	ns	ns	0.491239	0.474941	0.762093	3
R-MMU-418555	G alpha (s) signalling events	-0.676557	-0.970729	ns	-0.470038	ns	3
R-MMU-8964616	G beta:gamma signalling through CDC42	ns	0.229872	0.305271	0.27798	ns	3
R-MMU-392451	G beta:gamma signalling through PI3Kgamma	ns	0.228119	0.297539	0.323103	ns	3
R-MMU-69615	G1/S DNA Damage Checkpoints	0.398376	ns	0.32862	0.272756	ns	3
R-MMU-69206	G1/S Transition	ns	ns	0.481008	0.793439	0.997484	3
R-MMU-190861	Gap junction assembly	0.835841	ns	ns	0.768379	0.583501	3
R-MMU-194002	Glucocorticoid biosynthesis	ns	-0.988375	-0.499053	-0.843675	ns	3
R-MMU-156588	Glucuronidation	-0.487052	ns	-0.250767	ns	-1.22854	3
R-MMU-389661	Glyoxylate metabolism and glycine degradation	-0.918267	ns	-0.430387	-0.633022	ns	3
R-MMU-8856688	Golgi-to-ER retrograde transport	0.893228	ns	ns	1.19093	0.685908	3
R-MMU-1963640	GRB2 events in ERBB2 signaling	0.303356	ns	ns	0.417125	0.441936	3
R-MMU-5693567	HDR through Homologous Recombination (HRR) or Single Strand Annealing (SSA)	0.867528	ns	ns	1.08674	0.484014	3
R-MMU-70921	Histidine catabolism	-0.244929	-0.271156	ns	-0.239034	ns	3
R-MMU-3371497	HSP90 chaperone cycle for steroid hormone receptors (SHR)	0.727732	ns	ns	0.851597	0.355494	3
R-MMU-450520	HuR (ELAVL1) binds and stabilizes mRNA	0.279045	0.322025	ns	0.254551	ns	3
R-MMU-2142845	Hyaluronan metabolism	ns	ns	0.290999	0.476812	0.496716	3
R-MMU-2160916	Hyaluronan uptake and degradation	ns	ns	0.299646	0.591178	0.299599	3
R-MMU-937041	IKK complex recruitment mediated by RIP1	0.38801	ns	0.212688	ns	0.674902	3
R-MMU-163685	Integration of energy metabolism	ns	0.425373	0.334321	0.246325	ns	3
R-MMU-912526	Interleukin receptor SHC signaling	ns	0.332291	ns	0.378173	0.365222	3
R-MMU-448706	Interleukin-1 processing	ns	0.382149	0.379203	0.32638	ns	3
R-MMU-9020702	Interleukin-1 signaling	ns	ns	0.275608	-0.203907	0.472275	3
R-MMU-9006925	Intracellular signaling by second messengers	0.459472	ns	0.220074	0.374702	ns	3
R-MMU-5620924	Intraflagellar transport	0.965716	0.813269	ns	0.509554	ns	3
R-MMU-6811442	Intra-Golgi and retrograde Golgi-to-ER traffic	0.746244	ns	ns	0.994135	0.57081	3
R-MMU-937042	IRAK2 mediated activation of TAK1 complex	ns	-0.186756	ns	-0.262047	-0.288661	3
R-MMU-3270619	IRF3-mediated induction of type I IFN	0.280742	0.235911	ns	0.203595	ns	3
R-MMU-373760	L1CAM interactions	1.07753	ns	ns	0.920033	0.385164	3
R-MMU-166662	Lectin pathway of complement activation	-0.588008	-0.445718	0.182187	ns	ns	3
R-MMU-2046105	Linoleic acid (LA) metabolism	-0.604927	ns	ns	-0.332432	-1.57934	3
R-MMU-71064	Lysine catabolism	-0.651535	ns	-0.24749	-0.365209	ns	3
R-MMU-199991	Membrane Trafficking	0.776625	ns	ns	0.772868	0.56539	3
R-MMU-8874081	MET activates PTK2 signaling	0.738939	0.791978	ns	0.806116	ns	3
R-MMU-8875878	MET promotes cell motility	0.695119	0.761955	ns	0.716942	ns	3
R-MMU-6806942	MET Receptor Activation	0.24922	0.254718	ns	0.15662	ns	3
R-MMU-189445	Metabolism of porphyrins	ns	-0.293905	ns	-0.188527	-0.370081	3
R-MMU-193993	Mineralocorticoid biosynthesis	ns	-0.989333	-0.715488	-0.878371	ns	3
R-MMU-211958	Miscellaneous substrates	-1.19916	ns	-1.0361	ns	-0.849835	3
R-MMU-5223345	Miscellaneous transport and binding events	0.320925	0.331661	ns	0.355542	ns	3
R-MMU-5358508	Mismatch Repair	ns	ns	0.355632	0.268867	0.472799	3
R-MMU-5358565	Mismatch repair (MMR) directed by MSH2:MSH6 (MutSalpha)	ns	ns	0.404258	0.321148	0.582533	3
R-MMU-77289	Mitochondrial Fatty Acid Beta-Oxidation	-1.18365	-0.693739	-0.463695	ns	ns	3
R-MMU-77286	mitochondrial fatty acid beta-oxidation of saturated fatty acids	-0.683496	-0.407196	-0.329296	ns	ns	3
R-MMU-68875	Mitotic Prophase	ns	ns	0.451289	1.9212	0.654703	3
R-MMU-69618	Mitotic Spindle Checkpoint	ns	ns	0.362446	1.71685	1.47609	3
R-MMU-947581	Molybdenum cofactor biosynthesis	-0.192847	ns	-0.253987	-0.249887	ns	3
R-MMU-975155	MyD88 dependent cascade initiated on endosome	0.396678	ns	ns	0.299684	0.58616	3
R-MMU-419037	NCAM1 interactions	ns	ns	0.221427	0.504318	0.736144	3
R-MMU-5250941	Negative epigenetic regulation of rRNA expression	ns	ns	0.523074	1.04655	0.452058	3
R-MMU-373752	Netrin-1 signaling	0.234633	0.271024	ns	0.177241	ns	3
R-MMU-975577	N-Glycan antennae elongation	0.531862	0.423144	ns	0.41289	ns	3
R-MMU-532668	N-glycan trimming in the ER and Calnexin/Calreticulin cycle	ns	-0.246507	ns	-0.29984	-0.310615	3
R-MMU-427413	NoRC negatively regulates rRNA expression	ns	ns	0.549476	1.05833	0.452058	3
R-MMU-774815	Nucleosome assembly	ns	ns	0.474993	0.980238	0.887517	3
R-MMU-168643	Nucleotide-binding domain, leucine rich repeat containing receptor (NLR) signaling pathways	0.46248	0.397622	ns	ns	0.545456	3
R-MMU-381753	Olfactory Signaling Pathway	-0.594349	-0.945785	ns	-0.578371	ns	3
R-MMU-5173105	O-linked glycosylation	0.725938	ns	ns	0.861403	0.412501	3
R-MMU-111885	Opioid Signalling	0.260133	ns	0.321136	0.431941	ns	3
R-MMU-68949	Orc1 removal from chromatin	ns	ns	0.299927	0.264094	0.707422	3
R-MMU-1852241	Organelle biogenesis and maintenance	0.989531	0.855218	ns	0.55838	ns	3
R-MMU-2559580	Oxidative Stress Induced Senescence	0.745111	ns	0.426223	0.903476	ns	3
R-MMU-171007	p38MAPK events	0.410269	ns	0.199961	0.183523	ns	3
R-MMU-193697	p75NTR regulates axonogenesis	0.304256	0.22869	ns	0.346165	ns	3
R-MMU-171306	Packaging Of Telomere Ends	ns	ns	0.391958	1.04874	0.377836	3
R-MMU-390918	Peroxisomal lipid metabolism	-1.11647	ns	-0.363194	ns	-0.816111	3
R-MMU-5654228	Phospholipase C-mediated cascade; FGFR4	-0.309866	-0.351176	ns	-0.334822	ns	3
R-MMU-176412	Phosphorylation of the APC/C	ns	ns	0.255542	1.51814	0.379156	3
R-MMU-5578768	Physiological factors	ns	-0.371324	-0.222638	-0.274827	ns	3
R-MMU-1483255	PI Metabolism	0.380274	0.448544	ns	0.298124	ns	3
R-MMU-5654720	PI-3K cascade:FGFR4	-0.221446	-0.328727	ns	-0.262315	ns	3
R-MMU-112043	PLC beta mediated events	ns	0.286556	0.24137	0.458628	ns	3
R-MMU-5250913	Positive epigenetic regulation of rRNA expression	0.829218	ns	0.563167	0.973541	ns	3
R-MMU-196108	Pregnenolone biosynthesis	0.344766	0.493444	ns	0.407174	ns	3
R-MMU-69183	Processive synthesis on the lagging strand	ns	ns	0.190972	0.476684	0.539897	3
R-MMU-5357801	Programmed Cell Death	0.881207	ns	0.362172	ns	0.582131	3
R-MMU-1170546	Prolactin receptor signaling	-0.401259	ns	ns	-0.315565	-0.67016	3
R-MMU-8857538	PTK6 promotes HIF1A stabilization	0.601215	0.756472	ns	0.459576	ns	3
R-MMU-388844	Receptor-type tyrosine-protein phosphatases	ns	-0.268915	ns	-0.17064	-0.492712	3
R-MMU-110330	Recognition and association of DNA glycosylase with site containing an affected purine	ns	ns	0.4052	1.08223	0.470045	3
R-MMU-176408	Regulation of APC/C activators between G1/S and early anaphase	ns	ns	0.408224	1.96931	0.747122	3
R-MMU-422356	Regulation of insulin secretion	ns	ns	0.311684	0.360206	0.567506	3
R-MMU-381426	Regulation of Insulin-like Growth Factor (IGF) transport and uptake by Insulin-like Growth Factor Binding Proteins (IGFBPs)	0.519817	ns	ns	0.676619	0.655903	3
R-MMU-1433559	Regulation of KIT signaling	0.270804	0.280163	ns	0.26415	ns	3
R-MMU-453276	Regulation of mitotic cell cycle	ns	ns	0.462115	1.20725	0.543032	3
R-MMU-8943724	Regulation of PTEN gene transcription	0.300119	0.324195	ns	ns	-0.540858	3
R-MMU-69166	Removal of the Flap Intermediate	ns	ns	0.199093	0.408405	0.443585	3
R-MMU-5625970	RHO GTPases activate KTN1	0.286217	0.326316	ns	ns	0.357151	3
R-MMU-5625740	RHO GTPases activate PKNs	ns	ns	0.550421	1.10657	0.753213	3
R-MMU-3214858	RMTs methylate histone arginines	0.804562	ns	0.384883	0.77084	ns	3
R-MMU-73728	RNA Polymerase I Promoter Opening	ns	ns	0.547911	1.07639	0.537829	3
R-MMU-2029485	Role of phospholipids in phagocytosis	ns	0.348495	ns	0.547226	0.598338	3
R-MMU-69242	S Phase	ns	ns	0.422477	0.966188	1.23354	3
R-MMU-3000471	Scavenging by Class B Receptors	ns	0.440774	0.462236	0.450305	ns	3
R-MMU-2559582	Senescence-Associated Secretory Phenotype (SASP)	ns	ns	0.613329	1.15729	0.674163	3
R-MMU-1250196	SHC1 events in ERBB2 signaling	0.316293	0.276562	ns	0.38824	ns	3
R-MMU-1250347	SHC1 events in ERBB4 signaling	0.281691	ns	ns	0.399026	0.476869	3
R-MMU-5654719	SHC-mediated cascade:FGFR4	-0.251139	-0.331105	ns	-0.299766	ns	3
R-MMU-392518	Signal amplification	ns	0.255195	0.182349	0.34124	ns	3
R-MMU-194138	Signaling by VEGF	1.07042	0.910101	ns	0.992474	ns	3
R-MMU-427359	SIRT1 negatively regulates rRNA expression	ns	ns	0.527911	1.04857	0.452058	3
R-MMU-445355	Smooth Muscle Contraction	0.662304	ns	0.26429	0.483364	ns	3
R-MMU-1834941	STING mediated induction of host immune responses	0.296274	0.208937	ns	0.17418	ns	3
R-MMU-69052	Switching of origins to a post-replicative state	ns	ns	0.33304	0.40174	0.783146	3
R-MMU-193807	Synthesis of bile acids and bile salts via 27-hydroxycholesterol	-0.786363	ns	ns	-0.588675	-0.960142	3
R-MMU-193368	Synthesis of bile acids and bile salts via 7alpha-hydroxycholesterol	-0.817895	ns	ns	-0.721246	-0.99793	3
R-MMU-69239	Synthesis of DNA	ns	ns	0.348432	0.656226	1.06594	3
R-MMU-1855204	Synthesis of IP3 and IP4 in the cytosol	0.333218	0.432719	ns	0.442776	ns	3
R-MMU-1660499	Synthesis of PIPs at the plasma membrane	0.341044	0.455174	ns	0.487457	ns	3
R-MMU-157579	Telomere Maintenance	ns	ns	0.375283	1.1946	0.676223	3
R-MMU-8849175	Threonine catabolism	-0.428402	-0.327195	ns	-0.357921	ns	3
R-MMU-456926	Thrombin signalling through proteinase activated receptors (PARs)	0.294713	ns	ns	0.304467	0.361019	3
R-MMU-5676594	TNF receptor superfamily (TNFSF) members mediating non-canonical NF-kB pathway	0.461182	ns	ns	0.233175	0.572007	3
R-MMU-5626978	TNFR1-mediated ceramide production	0.543097	0.465057	ns	0.307515	ns	3
R-MMU-5668541	TNFR2 non-canonical NF-kB pathway	0.41936	ns	0.293977	ns	0.484925	3
R-MMU-168181	Toll Like Receptor 7/8 (TLR7/8) Cascade	0.396678	ns	ns	0.299684	0.58616	3
R-MMU-168138	Toll Like Receptor 9 (TLR9) Cascade	0.38137	ns	ns	0.267671	0.595355	3
R-MMU-5628897	TP53 Regulates Metabolic Genes	0.443851	0.575624	ns	0.365612	ns	3
R-MMU-6804116	TP53 Regulates Transcription of Genes Involved in G1 Cell Cycle Arrest	ns	ns	0.439731	1.06146	0.806629	3
R-MMU-975138	TRAF6 mediated induction of NFkB and MAP kinases upon TLR7/8 or 9 activation	0.394458	ns	ns	0.260219	0.600437	3
R-MMU-975110	TRAF6 mediated IRF7 activation in TLR7/8 or 9 signaling	ns	0.418432	0.26083	0.67379	ns	3
R-MMU-1679131	Trafficking and processing of endosomal TLR	ns	0.675554	0.532437	0.832133	ns	3
R-MMU-75158	TRAIL signaling	0.16976	ns	0.234296	0.142234	ns	3
R-MMU-8878166	Transcriptional regulation by RUNX2	0.300079	ns	0.304447	0.527551	ns	3
R-MMU-9616222	Transcriptional regulation of granulopoiesis	0.314344	ns	0.233056	0.358355	ns	3
R-MMU-917977	Transferrin endocytosis and recycling	0.347707	ns	ns	0.195506	0.545932	3
R-MMU-199992	trans-Golgi Network Vesicle Budding	0.413241	0.352668	ns	0.246223	ns	3
R-MMU-804914	Transport of fatty acids	-0.190464	ns	-0.217482	-0.186013	ns	3
R-MMU-5689880	Ub-specific processing proteases	0.55749	ns	0.172848	0.419967	ns	3
R-MMU-388479	Vasopressin-like receptors	-0.285261	-0.366428	ns	-0.23224	ns	3
R-MMU-5218921	VEGFR2 mediated cell proliferation	0.316321	0.283849	ns	0.166463	ns	3
R-MMU-5218920	VEGFR2 mediated vascular permeability	0.396078	ns	ns	0.325115	0.370346	3
R-MMU-5653656	Vesicle-mediated transport	0.754394	ns	ns	0.772146	0.684588	3
R-MMU-1300645	Acrosome Reaction and Sperm:Oocyte Membrane Binding	0.289416	0.219708	ns	ns	ns	2
R-MMU-9032500	Activated NTRK2 signals through FYN	ns	0.592842	ns	0.59145	ns	2
R-MMU-450302	activated TAK1 mediates p38 MAPK activation	0.244849	ns	ns	-0.194078	ns	2
R-MMU-176187	Activation of ATR in response to replication stress	ns	ns	ns	0.875007	1.02566	2
R-MMU-936964	Activation of IRF3/IRF7 mediated by TBK1/IKK epsilon	0.446901	ns	ns	ns	0.568503	2
R-MMU-451326	Activation of kainate receptors upon glutamate binding	ns	ns	0.260215	0.179746	ns	2
R-MMU-2980767	Activation of NIMA Kinases NEK9, NEK6, NEK7	ns	ns	0.391506	2.98264	ns	2
R-MMU-5635838	Activation of SMO	0.284324	ns	ns	0.156469	ns	2
R-MMU-72662	Activation of the mRNA upon binding of the cap-binding complex and eIFs, and subsequent binding to 43S	ns	ns	ns	-0.601239	-0.473291	2
R-MMU-68962	Activation of the pre-replicative complex	ns	ns	ns	0.948717	1.17664	2
R-MMU-8866907	Activation of the TFAP2 (AP-2) family of transcription factors	ns	-0.174582	ns	-0.194044	ns	2
R-MMU-1482798	Acyl chain remodeling of CL	-0.399671	-0.236863	ns	ns	ns	2
R-MMU-1482883	Acyl chain remodeling of DAG and TAG	-0.387866	ns	ns	-0.245829	ns	2
R-MMU-418990	Adherens junctions interactions	0.612831	ns	ns	0.30717	ns	2
R-MMU-400042	Adrenaline,noradrenaline inhibits insulin secretion	ns	ns	0.241391	0.252466	ns	2
R-MMU-375280	Amine ligand-binding receptors	ns	-0.418789	ns	-0.236865	ns	2
R-MMU-140179	Amine Oxidase reactions	-0.333899	ns	ns	-0.336823	ns	2
R-MMU-2214320	Anchoring fibril formation	ns	ns	ns	0.39683	0.603226	2
R-MMU-193048	Androgen biosynthesis	ns	ns	ns	-0.77044	-0.896908	2
R-MMU-983170	Antigen Presentation: Folding, assembly and peptide loading of class I MHC	0.317754	ns	ns	0.379244	ns	2
R-MMU-6803157	Antimicrobial peptides	ns	ns	1.20006	ns	0.873165	2
R-MMU-174048	APC/C:Cdc20 mediated degradation of Cyclin B	ns	ns	0.226178	1.02969	ns	2
R-MMU-174178	APC/C:Cdh1 mediated degradation of Cdc20 and other APC/C:Cdh1 targeted proteins in late mitosis/early G1	ns	ns	0.299922	0.329475	ns	2
R-MMU-426048	Arachidonate production from DAG	-0.299078	ns	-0.380053	ns	ns	2
R-MMU-8963693	Aspartate and asparagine metabolism	-0.509281	ns	ns	-0.217793	ns	2
R-MMU-68867	Assembly of the pre-replicative complex	ns	ns	0.243346	ns	0.634881	2
R-MMU-209563	Axonal growth stimulation	0.435323	ns	ns	0.33297	ns	2
R-MMU-1461957	Beta defensins	0.46512	ns	ns	ns	0.499446	2
R-MMU-211859	Biological oxidations	-1.10166	ns	-0.872081	ns	ns	2
R-MMU-9023661	Biosynthesis of E-series 18(R)-resolvins	0.410485	0.247392	ns	ns	ns	2
R-MMU-196780	Biotin transport and metabolism	-0.532031	ns	ns	-0.288954	ns	2
R-MMU-111933	Calmodulin induced events	0.304664	ns	ns	0.385452	ns	2
R-MMU-111997	CaM pathway	0.304664	ns	ns	0.385452	ns	2
R-MMU-72737	Cap-dependent Translation Initiation	ns	ns	ns	-0.821778	-0.566784	2
R-MMU-8955332	Carboxyterminal post-translational modifications of tubulin	0.893918	ns	ns	0.644294	ns	2
R-MMU-389356	CD28 co-stimulation	ns	0.409224	ns	0.420197	ns	2
R-MMU-174184	Cdc20:Phospho-APC/C mediated degradation of Cyclin A	ns	ns	0.34529	0.399496	ns	2
R-MMU-204998	Cell death signalling via NRAGE, NRIF and NADE	0.470617	ns	ns	0.447616	ns	2
R-MMU-446728	Cell junction organization	0.872279	ns	ns	0.549754	ns	2
R-MMU-1500931	Cell-Cell communication	1.0159	ns	ns	0.743586	ns	2
R-MMU-421270	Cell-cell junction organization	0.62813	ns	ns	0.34689	ns	2
R-MMU-191273	Cholesterol biosynthesis	ns	1.72764	0.7009	ns	ns	2
R-MMU-2022870	Chondroitin sulfate biosynthesis	ns	ns	0.207678	ns	0.363046	2
R-MMU-71403	Citric acid cycle (TCA cycle)	-0.427326	ns	ns	ns	0.376166	2
R-MMU-373076	Class A/1 (Rhodopsin-like receptors)	ns	ns	0.570043	ns	0.49225	2
R-MMU-373080	Class B/2 (Secretin family receptors)	-0.23491	ns	0.240754	ns	ns	2
R-MMU-420499	Class C/3 (Metabotropic glutamate/pheromone receptors)	ns	-0.426557	-0.222559	ns	ns	2
R-MMU-5607764	CLEC7A (Dectin-1) signaling	0.430871	ns	0.264159	ns	ns	2
R-MMU-196783	Coenzyme A biosynthesis	-0.320996	ns	ns	-0.307723	ns	2
R-MMU-1442490	Collagen degradation	ns	ns	0.498683	ns	0.706401	2
R-MMU-6799198	Complex I biogenesis	-0.942804	ns	ns	-0.640261	ns	2
R-MMU-176407	Conversion from APC/C:Cdc20 to APC/C:Cdh1 in late anaphase	ns	ns	0.19153	0.504637	ns	2
R-MMU-6811436	COPI-independent Golgi-to-ER retrograde traffic	0.925568	ns	ns	0.790952	ns	2
R-MMU-6807878	COPI-mediated anterograde transport	0.614526	ns	ns	0.453002	ns	2
R-MMU-388841	Costimulation by the CD28 family	ns	ns	ns	0.380714	0.364823	2
R-MMU-166786	Creation of C4 and C2 activators	-0.423109	ns	0.476651	ns	ns	2
R-MMU-211897	Cytochrome P450 - arranged by substrate type	-0.987944	ns	-0.871729	ns	ns	2
R-MMU-156584	Cytosolic sulfonation of small molecules	ns	ns	ns	-0.275994	-0.378402	2
R-MMU-1489509	DAG and IP3 signaling	0.283733	ns	ns	0.351782	ns	2
R-MMU-1614558	Degradation of cysteine and homocysteine	-0.58688	ns	ns	-0.405624	ns	2
R-MMU-5688426	Deubiquitination	0.562805	ns	ns	0.422291	ns	2
R-MMU-3134963	DEx/H-box helicases activate type I IFN and inflammatory cytokines production	0.332797	ns	ns	0.251655	ns	2
R-MMU-5693606	DNA Double Strand Break Response	0.749625	ns	ns	0.791445	ns	2
R-MMU-68952	DNA replication initiation	ns	ns	ns	0.558418	0.457671	2
R-MMU-69190	DNA strand elongation	ns	ns	ns	0.5615	0.760707	2
R-MMU-1168372	Downstream signaling events of B Cell Receptor (BCR)	0.358745	ns	0.243346	ns	ns	2
R-MMU-5654716	Downstream signaling of activated FGFR4	ns	-0.288015	ns	-0.26473	ns	2
R-MMU-202424	Downstream TCR signaling	0.266399	ns	0.193937	ns	ns	2
R-MMU-113510	E2F mediated regulation of DNA replication	ns	ns	ns	0.306626	0.375578	2
R-MMU-182971	EGFR downregulation	0.271175	ns	ns	-0.306242	ns	2
R-MMU-211979	Eicosanoids	ns	ns	-0.787091	ns	-1.04513	2
R-MMU-1236977	Endosomal/Vacuolar pathway	0.374108	ns	ns	0.460474	ns	2
R-MMU-3928665	EPH-ephrin mediated repulsion of cells	ns	ns	ns	0.256417	0.279874	2
R-MMU-6785631	ERBB2 Regulates Cell Motility	0.232929	ns	ns	0.314478	ns	2
R-MMU-198753	ERK/MAPK targets	0.345985	ns	ns	0.362844	ns	2
R-MMU-202670	ERKs are inactivated	0.262805	ns	ns	0.337449	ns	2
R-MMU-1236974	ER-Phagosome pathway	0.424079	ns	ns	0.476756	ns	2
R-MMU-9027276	Erythropoietin activates Phosphoinositide-3-kinase (PI3K)	ns	ns	ns	0.264646	0.317367	2
R-MMU-2468052	Establishment of Sister Chromatid Cohesion	ns	ns	ns	0.401502	0.519214	2
R-MMU-9018519	Estrogen-dependent gene expression	ns	ns	0.295943	0.804626	ns	2
R-MMU-72613	Eukaryotic Translation Initiation	ns	ns	ns	-0.821778	-0.566784	2
R-MMU-180786	Extension of Telomeres	ns	ns	ns	0.573553	0.562073	2
R-MMU-140834	Extrinsic Pathway of Fibrin Clot Formation	-0.380359	ns	ns	-0.184563	ns	2
R-MMU-211935	Fatty acids	-0.684328	ns	-1.17325	ns	ns	2
R-MMU-2454202	Fc epsilon receptor (FCERI) signaling	0.460779	ns	0.188309	ns	ns	2
R-MMU-196025	Formation of annular gap junctions	0.561321	ns	ns	0.567907	ns	2
R-MMU-201722	Formation of the beta-catenin:TCF transactivating complex	ns	ns	0.362508	0.857545	ns	2
R-MMU-5661270	Formation of xylulose-5-phosphate	ns	-0.3751	-0.161349	ns	ns	2
R-MMU-170968	Frs2-mediated activation	0.181882	ns	ns	0.1276	ns	2
R-MMU-5654706	FRS-mediated FGFR3 signaling	ns	-0.219718	ns	-0.168192	ns	2
R-MMU-416476	G alpha (q) signalling events	ns	ns	0.462576	0.434636	ns	2
R-MMU-418597	G alpha (z) signalling events	ns	ns	0.191685	0.167982	ns	2
R-MMU-8964315	G beta:gamma signalling through BTK	ns	ns	0.272624	0.221001	ns	2
R-MMU-418217	G beta:gamma signalling through PLC beta	ns	ns	0.241276	0.194068	ns	2
R-MMU-69473	G2/M DNA damage checkpoint	1.03435	ns	ns	1.63798	ns	2
R-MMU-69478	G2/M DNA replication checkpoint	ns	ns	0.335912	2.80129	ns	2
R-MMU-180292	GAB1 signalosome	0.282274	ns	ns	0.18181	ns	2
R-MMU-888590	GABA synthesis, release, reuptake and degradation	ns	-0.281645	ns	-0.231334	ns	2
R-MMU-163841	Gamma carboxylation, hypusine formation and arylsulfatase activation	-0.205407	ns	ns	-0.280946	ns	2
R-MMU-159740	Gamma-carboxylation of protein precursors	-0.498807	ns	ns	-0.363682	ns	2
R-MMU-159854	Gamma-carboxylation, transport, and amino-terminal cleavage of proteins	-0.404105	ns	ns	-0.252123	ns	2
R-MMU-190873	Gap junction degradation	0.561321	ns	ns	0.567907	ns	2
R-MMU-5696397	Gap-filling DNA repair synthesis and ligation in GG-NER	ns	ns	ns	0.241318	0.461626	2
R-MMU-211000	Gene Silencing by RNA	ns	ns	0.306091	0.986737	ns	2
R-MMU-202433	Generation of second messenger molecules	ns	ns	0.348496	0.435798	ns	2
R-MMU-399721	Glutamate binding, activation of AMPA receptors and synaptic plasticity	0.400272	ns	ns	0.244209	ns	2
R-MMU-156590	Glutathione conjugation	ns	ns	ns	0.367351	0.504825	2
R-MMU-70221	Glycogen breakdown (glycogenolysis)	0.168229	0.220254	ns	ns	ns	2
R-MMU-162658	Golgi Cisternae Pericentriolar Stack Reorganization	ns	ns	ns	0.504335	0.320795	2
R-MMU-202040	G-protein activation	ns	ns	0.260696	0.234736	ns	2
R-MMU-112040	G-protein mediated events	ns	ns	0.237276	0.441614	ns	2
R-MMU-982772	Growth hormone receptor signaling	-0.281511	ns	ns	ns	-0.400049	2
R-MMU-72706	GTP hydrolysis and joining of the 60S ribosomal subunit	ns	ns	ns	-0.825345	-0.572949	2
R-MMU-8963896	HDL assembly	ns	-0.180795	ns	-0.161353	ns	2
R-MMU-5685942	HDR through Homologous Recombination (HRR)	ns	ns	ns	0.509029	0.562359	2
R-MMU-5610787	Hedgehog 'off' state	0.669654	ns	0.233927	ns	ns	2
R-MMU-5693579	Homologous DNA Pairing and Strand Exchange	ns	ns	ns	0.596265	0.491389	2
R-MMU-5693538	Homology Directed Repair	ns	ns	ns	1.08656	0.493056	2
R-MMU-400508	Incretin synthesis, secretion, and inactivation	-0.18916	-0.209842	ns	ns	ns	2
R-MMU-113501	Inhibition of replication initiation of damaged DNA by RB1/E2F1	ns	ns	ns	0.306626	0.375578	2
R-MMU-166663	Initial triggering of complement	-0.429661	ns	0.463882	ns	ns	2
R-MMU-499943	Interconversion of nucleotide di- and triphosphates	ns	ns	ns	0.287225	0.578823	2
R-MMU-909733	Interferon alpha/beta signaling	ns	ns	ns	0.174372	0.467497	2
R-MMU-913531	Interferon Signaling	ns	ns	ns	0.373425	0.476944	2
R-MMU-446652	Interleukin-1 family signaling	ns	ns	0.299191	ns	0.474106	2
R-MMU-451927	Interleukin-2 family signaling	ns	0.309884	ns	0.321585	ns	2
R-MMU-8854691	Interleukin-20 family signaling	0.286557	ns	ns	ns	0.370062	2
R-MMU-8984722	Interleukin-35 Signalling	ns	ns	ns	0.291319	0.520096	2
R-MMU-936837	Ion transport by P-type ATPases	0.450674	ns	ns	0.354992	ns	2
R-MMU-937039	IRAK1 recruits IKK complex	ns	-0.187194	ns	-0.196978	ns	2
R-MMU-975144	IRAK1 recruits IKK complex upon TLR7/8 or 9 stimulation	ns	-0.187194	ns	-0.196978	ns	2
R-MMU-917937	Iron uptake and transport	0.470161	ns	ns	ns	0.44085	2
R-MMU-5689877	Josephin domain DUBs	ns	-0.24936	ns	-0.322761	ns	2
R-MMU-2022854	Keratan sulfate biosynthesis	ns	0.393293	ns	0.468152	ns	2
R-MMU-2022857	Keratan sulfate degradation	ns	0.851365	ns	0.846532	ns	2
R-MMU-1638074	Keratan sulfate/keratin metabolism	ns	0.5985	ns	0.613239	ns	2
R-MMU-74182	Ketone body metabolism	-0.401028	ns	ns	ns	-0.425091	2
R-MMU-156827	L13a-mediated translational silencing of Ceruloplasmin expression	ns	ns	ns	-0.823782	-0.536585	2
R-MMU-69186	Lagging Strand Synthesis	ns	ns	ns	0.536199	0.600184	2
R-MMU-69109	Leading Strand Synthesis	ns	ns	ns	0.506896	0.583207	2
R-MMU-5632681	Ligand-receptor interactions	ns	-0.237851	ns	-0.213237	ns	2
R-MMU-9620244	Long-term potentiation	0.199919	ns	ns	0.183863	ns	2
R-MMU-1632852	Macroautophagy	ns	ns	ns	-0.220606	-0.314812	2
R-MMU-450282	MAPK targets/ Nuclear events mediated by MAP kinases	0.44761	ns	ns	0.506196	ns	2
R-MMU-110056	MAPK3 (ERK1) activation	ns	ns	ns	0.429516	0.541223	2
R-MMU-5687128	MAPK6/MAPK4 signaling	0.383352	ns	0.251038	ns	ns	2
R-MMU-8875656	MET receptor recycling	0.140948	ns	ns	0.245044	ns	2
R-MMU-1430728	Metabolism	-1.79335	ns	ns	-0.840351	ns	2
R-MMU-209776	Metabolism of amine-derived hormones	-0.426284	ns	ns	-0.371433	ns	2
R-MMU-71291	Metabolism of amino acids and derivatives	-1.38249	ns	ns	-1.13584	ns	2
R-MMU-71387	Metabolism of carbohydrates	ns	ns	ns	0.451029	0.485092	2
R-MMU-6806667	Metabolism of fat-soluble vitamins	-0.518013	ns	ns	ns	0.426115	2
R-MMU-196849	Metabolism of water-soluble vitamins and cofactors	-1.39783	ns	ns	-0.760088	ns	2
R-MMU-5689901	Metalloprotease DUBs	ns	ns	0.323126	0.471713	ns	2
R-MMU-156581	Methylation	-0.371658	ns	ns	-0.2329	ns	2
R-MMU-9615710	Microautophagy	0.431277	ns	ns	ns	0.395464	2
R-MMU-1592230	Mitochondrial biogenesis	-0.58767	ns	ns	-0.47643	ns	2
R-MMU-1362409	Mitochondrial iron-sulfur cluster biogenesis	-0.289889	ns	ns	-0.317397	ns	2
R-MMU-1268020	Mitochondrial protein import	-0.325086	ns	ns	-0.249763	ns	2
R-MMU-5368287	Mitochondrial translation	-0.619706	ns	ns	-0.536919	ns	2
R-MMU-5389840	Mitochondrial translation elongation	-0.593698	ns	ns	-0.519895	ns	2
R-MMU-5419276	Mitochondrial translation termination	-0.608187	ns	ns	-0.533723	ns	2
R-MMU-5205647	Mitophagy	-0.274562	ns	ns	-0.275057	ns	2
R-MMU-68884	Mitotic Telophase/Cytokinesis	ns	ns	ns	0.787771	0.727254	2
R-MMU-75072	mRNA Editing	0.361751	0.304929	ns	ns	ns	2
R-MMU-166208	mTORC1-mediated signalling	0.174117	ns	ns	ns	-0.430706	2
R-MMU-166166	MyD88-independent TLR4 cascade	0.460423	ns	ns	ns	0.689151	2
R-MMU-525793	Myogenesis	0.305834	ns	ns	0.154094	ns	2
R-MMU-375165	NCAM signaling for neurite out-growth	ns	ns	ns	0.459077	0.54808	2
R-MMU-420597	Nectin/Necl trans heterodimerization	0.178679	ns	ns	0.167757	ns	2
R-MMU-8951664	Neddylation	ns	-0.355447	ns	-0.381268	ns	2
R-MMU-5654733	Negative regulation of FGFR4 signaling	ns	-0.232294	ns	-0.229443	ns	2
R-MMU-3772470	Negative regulation of TCF-dependent signaling by WNT ligand antagonists	ns	-0.239405	ns	-0.15235	ns	2
R-MMU-936440	Negative regulators of DDX58/IFIH1 signaling	0.205268	ns	ns	-0.264458	ns	2
R-MMU-112310	Neurotransmitter release cycle	ns	ns	-0.233397	-0.208491	ns	2
R-MMU-975576	N-glycan antennae elongation in the medial/trans-Golgi	0.327816	ns	ns	0.322433	ns	2
R-MMU-168638	NOD1/2 Signaling Pathway	0.37754	ns	ns	-0.17679	ns	2
R-MMU-5693571	Nonhomologous End-Joining (NHEJ)	0.770237	ns	ns	0.836984	ns	2
R-MMU-975957	Nonsense Mediated Decay (NMD) enhanced by the Exon Junction Complex (EJC)	ns	ns	ns	-0.774807	-0.431842	2
R-MMU-975956	Nonsense Mediated Decay (NMD) independent of the Exon Junction Complex (EJC)	ns	ns	ns	-0.811328	-0.442337	2
R-MMU-927802	Nonsense-Mediated Decay (NMD)	ns	ns	ns	-0.774807	-0.431842	2
R-MMU-9024446	NR1H2 and NR1H3-mediated signaling	ns	-0.196484	-0.198319	ns	ns	2
R-MMU-9029569	NR1H3 & NR1H2 regulate gene expression linked to cholesterol transport and efflux	ns	-0.196484	-0.198319	ns	ns	2
R-MMU-9032759	NTRK2 activates RAC1	ns	0.592842	ns	0.59145	ns	2
R-MMU-2980766	Nuclear Envelope Breakdown	ns	ns	ns	1.50682	0.411791	2
R-MMU-198725	Nuclear Events (kinase and transcription factor activation)	0.360502	ns	ns	0.370242	ns	2
R-MMU-8983711	OAS antiviral response	0.303264	ns	ns	0.217178	ns	2
R-MMU-2559585	Oncogene Induced Senescence	0.21614	ns	ns	ns	0.516021	2
R-MMU-389397	Orexin and neuropeptides FF and QRFP bind to their respective receptors	ns	-0.243562	ns	-0.152854	ns	2
R-MMU-69563	p53-Dependent G1 DNA Damage Response	0.361011	ns	0.31483	ns	ns	2
R-MMU-69580	p53-Dependent G1/S DNA damage checkpoint	0.361011	ns	0.31483	ns	ns	2
R-MMU-5651801	PCNA-Dependent Long Patch Base Excision Repair	ns	ns	ns	0.532551	0.518297	2
R-MMU-4086400	PCP/CE pathway	0.324108	ns	ns	-0.172301	ns	2
R-MMU-389948	PD-1 signaling	ns	ns	0.217297	0.219196	ns	2
R-MMU-209952	Peptide hormone biosynthesis	ns	ns	-0.233836	ns	-0.725275	2
R-MMU-2980736	Peptide hormone metabolism	-0.297406	ns	ns	ns	-0.436388	2
R-MMU-375276	Peptide ligand-binding receptors	ns	ns	0.645612	ns	0.612518	2
R-MMU-211945	Phase I - Functionalization of compounds	-1.22654	ns	-0.816334	ns	ns	2
R-MMU-8963691	Phenylalanine and tyrosine metabolism	-0.678729	ns	ns	-0.250459	ns	2
R-MMU-8850843	Phosphate bond hydrolysis by NTPDase proteins	ns	0.247296	ns	0.1473	ns	2
R-MMU-5654227	Phospholipase C-mediated cascade; FGFR3	-0.247894	ns	ns	-0.192191	ns	2
R-MMU-202427	Phosphorylation of CD3 and TCR zeta chains	ns	ns	0.374001	0.359292	ns	2
R-MMU-176417	Phosphorylation of Emi1	ns	ns	0.38432	2.68912	ns	2
R-MMU-1250342	PI3K events in ERBB4 signaling	ns	ns	ns	0.487421	0.513601	2
R-MMU-6811555	PI5P Regulates TP53 Acetylation	0.156346	0.197832	ns	ns	ns	2
R-MMU-6811558	PI5P, PP2A and IER3 Regulate PI3K/AKT Signaling	0.314129	ns	ns	0.460264	ns	2
R-MMU-5205685	Pink/Parkin Mediated Mitophagy	-0.271418	ns	ns	-0.342981	ns	2
R-MMU-1257604	PIP3 activates AKT signaling	0.394104	ns	ns	0.284894	ns	2
R-MMU-3214841	PKMTs methylate histone lysines	0.571453	ns	ns	0.462243	ns	2
R-MMU-174824	Plasma lipoprotein assembly, remodeling, and clearance	-0.335495	ns	ns	ns	0.622843	2
R-MMU-8963899	Plasma lipoprotein remodeling	ns	ns	ns	0.313635	0.496143	2
R-MMU-76009	Platelet Aggregation (Plug Formation)	ns	ns	0.273945	0.448546	ns	2
R-MMU-418346	Platelet homeostasis	ns	ns	0.241968	0.19496	ns	2
R-MMU-69091	Polymerase switching	ns	ns	ns	0.506896	0.583207	2
R-MMU-174411	Polymerase switching on the C-strand of the telomere	ns	ns	ns	0.506896	0.583207	2
R-MMU-597592	Post-translational protein modification	0.804877	ns	ns	0.849688	ns	2
R-MMU-212300	PRC2 methylates histones and DNA	ns	ns	0.522223	1.04103	ns	2
R-MMU-500657	Presynaptic function of Kainate receptors	ns	ns	0.231027	0.196893	ns	2
R-MMU-5693616	Presynaptic phase of homologous DNA pairing and strand exchange	ns	ns	ns	0.606267	0.491389	2
R-MMU-5693607	Processing of DNA double-strand break ends	0.816071	ns	ns	0.982115	ns	2
R-MMU-169893	Prolonged ERK activation events	0.192488	ns	ns	0.130283	ns	2
R-MMU-71032	Propionyl-CoA catabolism	-0.371517	ns	ns	-0.331065	ns	2
R-MMU-392851	Prostacyclin signalling through prostacyclin receptor	ns	ns	0.232711	0.166719	ns	2
R-MMU-6794362	Protein-protein interactions at synapses	ns	-0.319027	ns	-0.161212	ns	2
R-MMU-8849470	PTK6 Regulates Cell Cycle	ns	ns	0.279155	0.467976	ns	2
R-MMU-8849471	PTK6 Regulates RHO GTPases, RAS GTPase and MAP kinases	0.327416	0.3884	ns	ns	ns	2
R-MMU-73621	Pyrimidine catabolism	-0.32486	ns	ns	-0.373287	ns	2
R-MMU-70268	Pyruvate metabolism	-0.609423	ns	ns	-0.396232	ns	2
R-MMU-71406	Pyruvate metabolism and Citric Acid (TCA) cycle	-0.750105	ns	ns	-0.429082	ns	2
R-MMU-8873719	RAB geranylgeranylation	ns	0.272404	ns	0.199971	ns	2
R-MMU-112409	RAF-independent MAPK1/3 activation	ns	ns	ns	0.763947	0.5385	2
R-MMU-5693565	Recruitment and ATM-mediated phosphorylation of repair and signaling proteins at DNA double strand breaks	0.728839	ns	ns	0.740641	ns	2
R-MMU-5218859	Regulated Necrosis	0.267014	ns	0.263018	ns	ns	2
R-MMU-977606	Regulation of Complement cascade	ns	ns	0.457815	ns	0.403593	2
R-MMU-446388	Regulation of cytoskeletal remodeling and cell spreading by IPP complex components	0.287307	ns	ns	0.319377	ns	2
R-MMU-9617629	Regulation of FOXO transcriptional activity by acetylation	-0.312287	ns	-0.195571	ns	ns	2
R-MMU-170822	Regulation of Glucokinase by Glucokinase Regulatory Protein	0.34189	ns	ns	0.391877	ns	2
R-MMU-877312	Regulation of IFNG signaling	ns	0.246747	ns	ns	0.408279	2
R-MMU-5675482	Regulation of necroptotic cell death	0.19249	ns	0.176865	ns	ns	2
R-MMU-204174	Regulation of pyruvate dehydrogenase (PDH) complex	-0.439939	ns	ns	-0.252506	ns	2
R-MMU-8934593	Regulation of RUNX1 Expression and Activity	ns	ns	0.385511	0.576136	ns	2
R-MMU-912631	Regulation of signaling by CBL	ns	ns	0.220449	0.154277	ns	2
R-MMU-5686938	Regulation of TLR by endogenous ligand	ns	ns	0.904571	ns	1.39286	2
R-MMU-6804756	Regulation of TP53 Activity through Phosphorylation	ns	ns	ns	0.563295	0.383666	2
R-MMU-5362798	Release of Hh-Np from the secreting cell	-0.395745	-0.362748	ns	ns	ns	2
R-MMU-159782	Removal of aminoterminal propeptides from gamma-carboxylated proteins	-0.314321	ns	ns	-0.208489	ns	2
R-MMU-73933	Resolution of Abasic Sites (AP sites)	ns	ns	ns	0.396757	0.406949	2
R-MMU-110373	Resolution of AP sites via the multiple-nucleotide patch replacement pathway	ns	ns	ns	0.513032	0.514932	2
R-MMU-611105	Respiratory electron transport	-1.03839	ns	ns	-0.662493	ns	2
R-MMU-163200	Respiratory electron transport, ATP synthesis by chemiosmotic coupling, and heat production by uncoupling proteins.	-1.07219	ns	ns	-0.730912	ns	2
R-MMU-8853659	RET signaling	0.146699	ns	ns	0.161891	ns	2
R-MMU-975634	Retinoid metabolism and transport	-0.518409	ns	ns	ns	0.491152	2
R-MMU-177504	Retrograde neurotrophin signalling	0.393865	ns	ns	0.126585	ns	2
R-MMU-5666185	RHO GTPases Activate Rhotekin and Rhophilins	0.394384	ns	ns	0.297939	ns	2
R-MMU-72702	Ribosomal scanning and start codon recognition	ns	ns	ns	-0.603211	-0.494415	2
R-MMU-5213460	RIPK1-mediated regulated necrosis	0.267014	ns	0.263018	ns	ns	2
R-MMU-73854	RNA Polymerase I Promoter Clearance	ns	ns	0.503784	0.781008	ns	2
R-MMU-73772	RNA Polymerase I Promoter Escape	ns	ns	0.589177	0.840131	ns	2
R-MMU-73864	RNA Polymerase I Transcription	ns	ns	0.514994	0.795152	ns	2
R-MMU-8936459	RUNX1 regulates genes involved in megakaryocyte differentiation and platelet function	ns	ns	0.370589	0.847918	ns	2
R-MMU-8951936	RUNX3 regulates p14-ARF	ns	ns	0.286352	0.563094	ns	2
R-MMU-187577	SCF(Skp2)-mediated degradation of p27/p21	ns	ns	0.457407	0.287625	ns	2
R-MMU-399954	Sema3A PAK dependent Axon repulsion	0.441382	ns	ns	0.462599	ns	2
R-MMU-5693548	Sensing of DNA Double Strand Breaks	0.224828	ns	ns	0.287825	ns	2
R-MMU-177929	Signaling by EGFR	0.317078	ns	ns	-0.234253	ns	2
R-MMU-1227986	Signaling by ERBB2	0.30972	ns	ns	0.150321	ns	2
R-MMU-9006335	Signaling by Erythropoietin	ns	ns	ns	0.284629	0.45059	2
R-MMU-5654743	Signaling by FGFR4	ns	-0.205458	ns	-0.226551	ns	2
R-MMU-372790	Signaling by GPCR	ns	ns	0.556565	ns	0.350319	2
R-MMU-5358351	Signaling by Hedgehog	0.502124	ns	0.208092	ns	ns	2
R-MMU-2028269	Signaling by Hippo	0.27296	ns	ns	0.154027	ns	2
R-MMU-8852405	Signaling by MST1	0.262841	0.226844	ns	ns	ns	2
R-MMU-187037	Signaling by NTRK1 (TRKA)	0.434454	ns	ns	0.376551	ns	2
R-MMU-9006115	Signaling by NTRK2 (TRKB)	ns	0.372049	ns	0.374353	ns	2
R-MMU-166520	Signaling by NTRKs	0.445835	ns	ns	0.531334	ns	2
R-MMU-376176	Signaling by ROBO receptors	0.431516	ns	0.226744	ns	ns	2
R-MMU-9006936	Signaling by TGF-beta family members	0.37841	ns	ns	0.225459	ns	2
R-MMU-195721	Signaling by WNT	0.543229	ns	0.257323	ns	ns	2
R-MMU-187687	Signalling to ERKs	0.397511	ns	ns	0.273493	ns	2
R-MMU-167044	Signalling to RAS	0.384943	ns	ns	0.26733	ns	2
R-MMU-112412	SOS-mediated signalling	-0.338962	ns	-0.243486	ns	ns	2
R-MMU-1295596	Spry regulation of FGF signaling	0.278971	ns	ns	ns	0.316386	2
R-MMU-1799339	SRP-dependent cotranslational protein targeting to membrane	ns	ns	ns	-0.825424	-0.459261	2
R-MMU-1614635	Sulfur amino acid metabolism	-0.628576	ns	ns	-0.485057	ns	2
R-MMU-3065678	SUMO is transferred from E1 to E2 (UBE2I, UBC9)	ns	0.22469	ns	0.171902	ns	2
R-MMU-4551638	SUMOylation of chromatin organization proteins	0.374336	ns	ns	0.327372	ns	2
R-MMU-4615885	SUMOylation of DNA replication proteins	0.405041	ns	ns	0.789681	ns	2
R-MMU-4755510	SUMOylation of immune response proteins	0.254559	0.184138	ns	ns	ns	2
R-MMU-4085377	SUMOylation of SUMOylation proteins	0.302014	ns	ns	0.382957	ns	2
R-MMU-2142712	Synthesis of 12-eicosatetraenoic acid derivatives	0.419974	ns	ns	ns	0.468246	2
R-MMU-2142770	Synthesis of 15-eicosatetraenoic acid derivatives	0.406874	ns	ns	ns	0.49712	2
R-MMU-2142688	Synthesis of 5-eicosatetraenoic acids	ns	0.223313	ns	ns	0.31247	2
R-MMU-192105	Synthesis of bile acids and bile salts	ns	ns	ns	-0.525447	-0.69172	2
R-MMU-2142700	Synthesis of Lipoxins (LX)	ns	0.235082	0.376387	ns	ns	2
R-MMU-1483226	Synthesis of PI	0.232447	ns	ns	0.108341	ns	2
R-MMU-2162123	Synthesis of Prostaglandins (PG) and Thromboxanes (TX)	ns	0.275891	0.268015	ns	ns	2
R-MMU-446210	Synthesis of UDP-N-acetyl-glucosamine	0.252224	ns	ns	0.335534	ns	2
R-MMU-381771	Synthesis, secretion, and inactivation of Glucagon-like Peptide-1 (GLP-1)	-0.180884	-0.181353	ns	ns	ns	2
R-MMU-8854214	TBC/RABGAPs	0.212182	ns	ns	0.17701	ns	2
R-MMU-202403	TCR signaling	0.408351	ns	0.321048	ns	ns	2
R-MMU-174417	Telomere C-strand (Lagging Strand) Synthesis	ns	ns	ns	0.650711	0.615606	2
R-MMU-174430	Telomere C-strand synthesis initiation	ns	ns	ns	0.558418	0.457671	2
R-MMU-5656169	Termination of translesion DNA synthesis	ns	ns	ns	0.393043	0.426024	2
R-MMU-2173789	TGF-beta receptor signaling activates SMADs	0.299174	ns	ns	ns	0.316374	2
R-MMU-2173791	TGF-beta receptor signaling in EMT (epithelial to mesenchymal transition)	0.265588	ns	0.170748	ns	ns	2
R-MMU-1428517	The citric acid (TCA) cycle and respiratory electron transport	-1.30735	ns	ns	-0.841238	ns	2
R-MMU-844456	The NLRP3 inflammasome	ns	ns	ns	0.293405	0.841651	2
R-MMU-2187335	The retinoid cycle in cones (daylight vision)	-0.213749	-0.21328	ns	ns	ns	2
R-MMU-428930	Thromboxane signalling through TP receptor	ns	ns	ns	0.189434	0.362624	2
R-MMU-209968	Thyroxine biosynthesis	-0.503462	ns	ns	-0.372622	ns	2
R-MMU-166016	Toll Like Receptor 4 (TLR4) Cascade	0.560776	ns	ns	ns	0.782662	2
R-MMU-6791312	TP53 Regulates Transcription of Cell Cycle Genes	ns	ns	0.407435	1.71691	ns	2
R-MMU-6804114	TP53 Regulates Transcription of Genes Involved in G2 Cell Cycle Arrest	ns	ns	0.376464	1.93581	ns	2
R-MMU-399719	Trafficking of AMPA receptors	0.400272	ns	ns	0.244209	ns	2
R-MMU-416993	Trafficking of GluR2-containing AMPA receptors	0.381267	ns	ns	0.275099	ns	2
R-MMU-75944	Transcription from mitochondrial promoters	-0.307118	ns	ns	-0.214427	ns	2
R-MMU-2151201	Transcriptional activation of mitochondrial biogenesis	-0.329335	ns	ns	-0.21471	ns	2
R-MMU-8878171	Transcriptional regulation by RUNX1	ns	ns	0.340298	0.490236	ns	2
R-MMU-8878159	Transcriptional regulation by RUNX3	0.317406	ns	0.210296	ns	ns	2
R-MMU-5578749	Transcriptional regulation by small RNAs	ns	ns	0.374467	1.033	ns	2
R-MMU-3700989	Transcriptional Regulation by TP53	0.567593	ns	ns	1.00281	ns	2
R-MMU-72766	Translation	ns	ns	ns	-0.977326	-0.495322	2
R-MMU-72649	Translation initiation complex formation	ns	ns	ns	-0.598534	-0.45306	2
R-MMU-202430	Translocation of ZAP-70 to Immunological synapse	ns	ns	0.333815	0.308214	ns	2
R-MMU-159763	Transport of gamma-carboxylated protein precursors from the endoplasmic reticulum to the Golgi apparatus	-0.298766	ns	ns	-0.18961	ns	2
R-MMU-937061	TRIF(TICAM1)-mediated TLR4 signaling	0.460423	ns	ns	ns	0.689151	2
R-MMU-75109	Triglyceride biosynthesis	-0.388946	ns	ns	ns	0.539226	2
R-MMU-71240	Tryptophan catabolism	-0.621368	ns	ns	-0.442497	ns	2
R-MMU-446107	Type I hemidesmosome assembly	0.432328	ns	ns	0.207668	ns	2
R-MMU-8963684	Tyrosine catabolism	-0.444971	ns	ns	-0.212313	ns	2
R-MMU-5689603	UCH proteinases	0.4274	ns	0.25326	ns	ns	2
R-MMU-70635	Urea cycle	-0.372274	ns	ns	-0.294873	ns	2
R-MMU-196819	Vitamin B1 (thiamin) metabolism	-0.218275	ns	ns	-0.217889	ns	2
R-MMU-199220	Vitamin B5 (pantothenate) metabolism	-0.473563	ns	-0.228692	ns	ns	2
R-MMU-196836	Vitamin C (ascorbate) metabolism	-0.249673	ns	ns	-0.271383	ns	2
R-MMU-8866423	VLDL assembly	-0.206642	-0.200741	ns	ns	ns	2
R-MMU-8964046	VLDL clearance	-0.350257	-0.363718	ns	ns	ns	2
R-MMU-5099900	WNT5A-dependent internalization of FZD4	0.348547	ns	ns	0.181523	ns	2
R-MMU-211981	Xenobiotics	-0.756988	ns	-0.706431	ns	ns	2
R-MMU-2161522	Abacavir transport and metabolism	ns	ns	-0.234867	ns	ns	1
R-MMU-1369062	ABC transporters in lipid homeostasis	-0.407633	ns	ns	ns	ns	1
R-MMU-382556	ABC-family proteins mediated transport	ns	ns	ns	-0.189514	ns	1
R-MMU-2122948	Activated NOTCH1 Transmits Signal to the Nucleus	ns	ns	ns	-0.22869	ns	1
R-MMU-9028731	Activated NTRK2 signals through FRS2 and FRS3	ns	ns	ns	0.410442	ns	1
R-MMU-174577	Activation of C3 and C5	ns	ns	ns	-0.120679	ns	1
R-MMU-451308	Activation of Ca-permeable Kainate Receptor	ns	ns	ns	ns	-0.314493	1
R-MMU-991365	Activation of GABAB receptors	ns	ns	ns	0.209084	ns	1
R-MMU-1592389	Activation of Matrix Metalloproteinases	ns	ns	0.689285	ns	ns	1
R-MMU-1169091	Activation of NF-kappaB in B cells	0.297454	ns	ns	ns	ns	1
R-MMU-442755	Activation of NMDA receptors and postsynaptic events	0.274067	ns	ns	ns	ns	1
R-MMU-9619229	Activation of RAC1 downstream of NMDARs	0.247639	ns	ns	ns	ns	1
R-MMU-450341	Activation of the AP-1 family of transcription factors	0.321345	ns	ns	ns	ns	1
R-MMU-1482788	Acyl chain remodelling of PC	-0.384908	ns	ns	ns	ns	1
R-MMU-1482839	Acyl chain remodelling of PE	-0.277401	ns	ns	ns	ns	1
R-MMU-1482925	Acyl chain remodelling of PG	-0.315777	ns	ns	ns	ns	1
R-MMU-1482922	Acyl chain remodelling of PI	-0.49132	ns	ns	ns	ns	1
R-MMU-170670	Adenylate cyclase inhibitory pathway	ns	ns	ns	0.186597	ns	1
R-MMU-198693	AKT phosphorylates targets in the nucleus	ns	ns	ns	0.155055	ns	1
R-MMU-211163	AKT-mediated inactivation of FOXO1A	-0.137536	ns	ns	ns	ns	1
R-MMU-9645460	Alpha-protein kinase 1 signaling pathway	ns	ns	ns	ns	-0.288661	1
R-MMU-352230	Amino acid transport across the plasma membrane	ns	ns	ns	0.263778	ns	1
R-MMU-9639288	Amino acids regulate mTORC1	0.443368	ns	ns	ns	ns	1
R-MMU-163680	AMPK inhibits chREBP transcriptional activation activity	-0.238763	ns	ns	ns	ns	1
R-MMU-983168	Antigen processing: Ubiquitination & Proteasome degradation	ns	ns	-0.222097	ns	ns	1
R-MMU-1169410	Antiviral mechanism by IFN-stimulated genes	ns	ns	ns	0.38694	ns	1
R-MMU-140342	Apoptosis induced DNA fragmentation	ns	ns	0.209178	ns	ns	1
R-MMU-351906	Apoptotic cleavage of cell adhesion proteins	0.936224	ns	ns	ns	ns	1
R-MMU-111465	Apoptotic cleavage of cellular proteins	0.857566	ns	ns	ns	ns	1
R-MMU-75153	Apoptotic execution phase	0.546279	ns	ns	ns	ns	1
R-MMU-445717	Aquaporin-mediated transport	0.225347	ns	ns	ns	ns	1
R-MMU-4608870	Asymmetric localization of PCP proteins	ns	ns	ns	-0.297014	ns	1
R-MMU-162791	Attachment of GPI anchor to uPAR	ns	ns	-0.196779	ns	ns	1
R-MMU-349425	Autodegradation of the E3 ubiquitin ligase COP1	ns	ns	ns	-0.265445	ns	1
R-MMU-9612973	Autophagy	ns	ns	ns	-0.212594	ns	1
R-MMU-193634	Axonal growth inhibition (RHOA activation)	ns	ns	ns	0.247638	ns	1
R-MMU-3858494	Beta-catenin independent WNT signaling	0.350658	ns	ns	ns	ns	1
R-MMU-196299	Beta-catenin phosphorylation cascade	ns	ns	ns	-0.1975	ns	1
R-MMU-389887	Beta-oxidation of pristanoyl-CoA	ns	ns	ns	ns	-0.61811	1
R-MMU-425381	Bicarbonate transporters	0.192485	ns	ns	ns	ns	1
R-MMU-2173782	Binding and Uptake of Ligands by Scavenger Receptors	ns	ns	ns	ns	0.602545	1
R-MMU-9018676	Biosynthesis of D-series resolvins	0.372446	ns	ns	ns	ns	1
R-MMU-9018679	Biosynthesis of EPA-derived SPMs	0.278549	ns	ns	ns	ns	1
R-MMU-9018896	Biosynthesis of E-series 18(S)-resolvins	0.310358	ns	ns	ns	ns	1
R-MMU-9027307	Biosynthesis of maresin-like SPMs	ns	ns	ns	-0.29463	ns	1
R-MMU-9018682	Biosynthesis of maresins	ns	ns	ns	-0.31937	ns	1
R-MMU-9018678	Biosynthesis of specialized proresolving mediators (SPMs)	ns	ns	ns	ns	0.43939	1
R-MMU-4086398	Ca2+ pathway	ns	ns	ns	0.172242	ns	1
R-MMU-419812	Calcitonin-like ligand receptors	ns	ns	ns	ns	0.423592	1
R-MMU-901042	Calnexin/calreticulin cycle	ns	ns	ns	-0.247306	ns	1
R-MMU-8856825	Cargo recognition for clathrin-mediated endocytosis	0.345538	ns	ns	ns	ns	1
R-MMU-5620920	Cargo trafficking to the periciliary membrane	0.282839	ns	ns	ns	ns	1
R-MMU-5218900	CASP8 activity is inhibited	0.157154	ns	ns	ns	ns	1
R-MMU-426117	Cation-coupled Chloride cotransporters	0.149331	ns	ns	ns	ns	1
R-MMU-5690714	CD22 mediated BCR regulation	ns	ns	ns	0.202428	ns	1
R-MMU-389357	CD28 dependent PI3K/Akt signaling	ns	ns	ns	0.264788	ns	1
R-MMU-68689	CDC6 association with the ORC:origin complex	ns	ns	ns	0.219443	ns	1
R-MMU-69017	CDK-mediated phosphorylation and removal of Cdc6	ns	ns	0.288322	ns	ns	1
R-MMU-68827	CDT1 association with the CDC6:ORC:origin complex	ns	ns	ns	-0.210063	ns	1
R-MMU-3371556	Cellular response to heat stress	ns	ns	ns	0.43198	ns	1
R-MMU-1234174	Cellular response to hypoxia	ns	ns	ns	-0.174786	ns	1
R-MMU-9613829	Chaperone Mediated Autophagy	0.336004	ns	ns	ns	ns	1
R-MMU-6798163	Choline catabolism	ns	ns	ns	-0.323429	ns	1
R-MMU-1793185	Chondroitin sulfate/dermatan sulfate metabolism	ns	ns	ns	0.290625	ns	1
R-MMU-8963888	Chylomicron assembly	ns	ns	ns	ns	0.390782	1
R-MMU-8964026	Chylomicron clearance	ns	ns	ns	-0.198806	ns	1
R-MMU-110329	Cleavage of the damaged pyrimidine	0.196991	ns	ns	ns	ns	1
R-MMU-8948216	Collagen chain trimerization	ns	ns	ns	0.52213	ns	1
R-MMU-140875	Common Pathway of Fibrin Clot Formation	ns	ns	ns	ns	0.618766	1
R-MMU-166658	Complement cascade	ns	ns	0.508649	ns	ns	1
R-MMU-2514853	Condensation of Prometaphase Chromosomes	ns	ns	ns	0.849019	ns	1
R-MMU-6814122	Cooperation of PDCL (PhLP1) and TRiC/CCT in G-protein beta folding	ns	ns	0.187147	ns	ns	1
R-MMU-71288	Creatine metabolism	ns	ns	ns	0.197137	ns	1
R-MMU-442742	CREB1 phosphorylation through NMDA receptor-mediated activation of RAS signaling	ns	ns	ns	0.198313	ns	1
R-MMU-2024101	CS/DS degradation	ns	ns	ns	0.217939	ns	1
R-MMU-211999	CYP2E1 reactions	ns	ns	-0.579541	ns	ns	1
R-MMU-1834949	Cytosolic sensors of pathogen-associated DNA	0.380139	ns	ns	ns	ns	1
R-MMU-180024	DARPP-32 events	0.205361	ns	ns	ns	ns	1
R-MMU-168928	DDX58/IFIH1-mediated induction of interferon-alpha/beta	ns	ns	ns	ns	0.425543	1
R-MMU-3769402	Deactivation of the beta-catenin transactivating complex	0.252714	ns	ns	ns	ns	1
R-MMU-429947	Deadenylation of mRNA	ns	ns	ns	ns	-0.432682	1
R-MMU-429914	Deadenylation-dependent mRNA decay	ns	ns	ns	ns	-0.415007	1
R-MMU-5607761	Dectin-1 mediated noncanonical NF-kB signaling	ns	ns	ns	-0.202632	ns	1
R-MMU-4641257	Degradation of AXIN	ns	ns	ns	-0.254456	ns	1
R-MMU-195253	Degradation of beta-catenin by the destruction complex	ns	ns	ns	-0.308145	ns	1
R-MMU-4641258	Degradation of DVL	ns	ns	ns	-0.2439	ns	1
R-MMU-5610780	Degradation of GLI1 by the proteasome	ns	ns	ns	-0.281905	ns	1
R-MMU-4419969	Depolymerisation of the Nuclear Lamina	ns	ns	ns	1.40428	ns	1
R-MMU-73928	Depyrimidination	0.196991	ns	ns	ns	ns	1
R-MMU-69416	Dimerization of procaspase-8	0.157154	ns	ns	ns	ns	1
R-MMU-4641262	Disassembly of the destruction complex and recruitment of AXIN to the membrane	ns	ns	ns	-0.199504	ns	1
R-MMU-110357	Displacement of DNA glycosylase by APEX1	0.240102	ns	ns	ns	ns	1
R-MMU-73893	DNA Damage Bypass	ns	ns	ns	0.475369	ns	1
R-MMU-5693532	DNA Double-Strand Break Repair	ns	ns	ns	1.03489	ns	1
R-MMU-73894	DNA Repair	ns	ns	ns	0.959529	ns	1
R-MMU-8863795	Downregulation of ERBB2 signaling	0.250688	ns	ns	ns	ns	1
R-MMU-1358803	Downregulation of ERBB2:ERBB3 signaling	0.183751	ns	ns	ns	ns	1
R-MMU-1253288	Downregulation of ERBB4 signaling	ns	ns	ns	-0.226584	ns	1
R-MMU-2173795	Downregulation of SMAD2/3:SMAD4 transcriptional activity	0.224696	ns	ns	ns	ns	1
R-MMU-2173788	Downregulation of TGF-beta receptor signaling	0.234674	ns	ns	ns	ns	1
R-MMU-5654696	Downstream signaling of activated FGFR2	ns	ns	ns	-0.15624	ns	1
R-MMU-5654708	Downstream signaling of activated FGFR3	ns	ns	ns	-0.149895	ns	1
R-MMU-5696400	Dual Incision in GG-NER	ns	ns	ns	ns	0.455347	1
R-MMU-114508	Effects of PIP2 hydrolysis	-0.195019	ns	ns	ns	ns	1
R-MMU-212718	EGFR interacts with phospholipase C-gamma	0.215905	ns	ns	ns	ns	1
R-MMU-112303	Electric Transmission Across Gap Junctions	ns	ns	ns	0.130337	ns	1
R-MMU-139853	Elevation of cytosolic Ca2+ levels	ns	ns	ns	-0.148088	ns	1
R-MMU-917729	Endosomal Sorting Complex Required For Transport (ESCRT)	0.290158	ns	ns	ns	ns	1
R-MMU-3928663	EPHA-mediated growth cone collapse	ns	ns	ns	0.177752	ns	1
R-MMU-901032	ER Quality Control Compartment (ERQC)	ns	ns	ns	-0.256208	ns	1
R-MMU-8847993	ERBB2 Activates PTK6 Signaling	ns	ns	ns	0.235058	ns	1
R-MMU-1237044	Erythrocytes take up carbon dioxide and release oxygen	-0.315539	ns	ns	ns	ns	1
R-MMU-1247673	Erythrocytes take up oxygen and release carbon dioxide	-0.327168	ns	ns	ns	ns	1
R-MMU-193144	Estrogen biosynthesis	ns	ns	ns	ns	0.476825	1
R-MMU-9634635	Estrogen-stimulated signaling through PRKCZ	ns	ns	ns	-0.136199	ns	1
R-MMU-71384	Ethanol oxidation	-0.284753	ns	ns	ns	ns	1
R-MMU-6783310	Fanconi Anemia Pathway	ns	ns	ns	ns	0.302607	1
R-MMU-8978868	Fatty acid metabolism	-1.31375	ns	ns	ns	ns	1
R-MMU-75105	Fatty acyl-CoA biosynthesis	ns	0.80772	ns	ns	ns	1
R-MMU-8854050	FBXL7 down-regulates AURKA during mitotic entry and in early mitosis	ns	ns	ns	-0.202453	ns	1
R-MMU-6803529	FGFR2 alternative splicing	0.29795	ns	ns	ns	ns	1
R-MMU-190241	FGFR2 ligand binding and activation	ns	ns	ns	-0.218817	ns	1
R-MMU-190377	FGFR2b ligand binding and activation	ns	ns	ns	-0.215299	ns	1
R-MMU-190375	FGFR2c ligand binding and activation	ns	ns	ns	-0.162663	ns	1
R-MMU-190239	FGFR3 ligand binding and activation	ns	ns	ns	-0.148582	ns	1
R-MMU-190372	FGFR3c ligand binding and activation	ns	ns	ns	-0.148582	ns	1
R-MMU-72689	Formation of a pool of free 40S subunits	ns	ns	ns	-0.83938	ns	1
R-MMU-140877	Formation of Fibrin Clot (Clotting Cascade)	ns	ns	ns	ns	0.524384	1
R-MMU-6781823	Formation of TC-NER Pre-Incision Complex	ns	ns	ns	-0.213638	ns	1
R-MMU-6809371	Formation of the cornified envelope	ns	ns	ns	ns	0.676987	1
R-MMU-72695	Formation of the ternary complex, and subsequently, the 43S complex	ns	ns	ns	-0.618756	ns	1
R-MMU-5654700	FRS-mediated FGFR2 signaling	ns	ns	ns	-0.171284	ns	1
R-MMU-70350	Fructose catabolism	-0.298828	ns	ns	ns	ns	1
R-MMU-5652084	Fructose metabolism	ns	ns	ns	0.496374	ns	1
R-MMU-1538133	G0 and Early G1	ns	ns	ns	0.505952	ns	1
R-MMU-68911	G2 Phase	ns	ns	ns	0.78291	ns	1
R-MMU-977444	GABA B receptor activation	ns	ns	ns	0.209084	ns	1
R-MMU-977443	GABA receptor activation	ns	ns	ns	0.301303	ns	1
R-MMU-881907	Gastrin-CREB signalling pathway via PKC and MAPK	0.248083	ns	ns	ns	ns	1
R-MMU-212436	Generic Transcription Pathway	ns	ns	ns	0.558639	ns	1
R-MMU-5610785	GLI3 is processed to GLI3R by the proteasome	ns	ns	ns	-0.226175	ns	1
R-MMU-381676	Glucagon-like Peptide-1 (GLP1) regulates insulin secretion	ns	ns	0.279186	ns	ns	1
R-MMU-70263	Gluconeogenesis	ns	ns	ns	ns	0.44601	1
R-MMU-70326	Glucose metabolism	ns	ns	ns	ns	0.546202	1
R-MMU-8964539	Glutamate and glutamine metabolism	-0.242733	ns	ns	ns	ns	1
R-MMU-210500	Glutamate Neurotransmitter Release Cycle	0.193922	ns	ns	ns	ns	1
R-MMU-1483206	Glycerophospholipid biosynthesis	-0.475534	ns	ns	ns	ns	1
R-MMU-3322077	Glycogen synthesis	ns	ns	ns	0.178202	ns	1
R-MMU-70171	Glycolysis	ns	ns	ns	ns	0.447283	1
R-MMU-209822	Glycoprotein hormones	ns	ns	-0.24935	ns	ns	1
R-MMU-1630316	Glycosaminoglycan metabolism	ns	ns	ns	0.552011	ns	1
R-MMU-388396	GPCR downstream signalling	ns	ns	0.539071	ns	ns	1
R-MMU-500792	GPCR ligand binding	ns	ns	0.53374	ns	ns	1
R-MMU-179812	GRB2 events in EGFR signaling	0.214355	ns	ns	ns	ns	1
R-MMU-354194	GRB2:SOS provides linkage to MAPK signaling for Integrins	ns	ns	ns	0.163885	ns	1
R-MMU-1306955	GRB7 events in ERBB2 signaling	0.318147	ns	ns	ns	ns	1
R-MMU-3214847	HATs acetylate histones	ns	ns	ns	0.559352	ns	1
R-MMU-3214842	HDMs demethylate histones	ns	ns	ns	0.455411	ns	1
R-MMU-5685939	HDR through MMEJ (alt-NHEJ)	ns	ns	ns	0.252762	ns	1
R-MMU-5685938	HDR through Single Strand Annealing (SSA)	ns	ns	ns	0.46754	ns	1
R-MMU-5358346	Hedgehog ligand biogenesis	ns	ns	ns	-0.316287	ns	1
R-MMU-189483	Heme degradation	0.170759	ns	ns	ns	ns	1
R-MMU-375281	Hormone ligand-binding receptors	ns	-0.201517	ns	ns	ns	1
R-MMU-3371571	HSF1-dependent transactivation	ns	ns	ns	ns	0.348628	1
R-MMU-2022928	HS-GAG biosynthesis	ns	-0.288758	ns	ns	ns	1
R-MMU-2024096	HS-GAG degradation	ns	ns	ns	0.222858	ns	1
R-MMU-1483115	Hydrolysis of LPC	-0.187213	ns	ns	ns	ns	1
R-MMU-200425	Import of palmitoyl-CoA into the mitochondrial matrix	-0.911737	ns	ns	ns	ns	1
R-MMU-77387	Insulin receptor recycling	ns	ns	ns	ns	0.348313	1
R-MMU-354192	Integrin alphaIIb beta3 signaling	ns	ns	ns	0.29918	ns	1
R-MMU-9006921	Integrin signaling	ns	ns	ns	0.29918	ns	1
R-MMU-445095	Interaction between L1 and Ankyrins	ns	ns	ns	0.357659	ns	1
R-MMU-2534343	Interaction With Cumulus Cells And The Zona Pellucida	ns	-0.219203	ns	ns	ns	1
R-MMU-447115	Interleukin-12 family signaling	ns	ns	ns	0.187952	ns	1
R-MMU-9020591	Interleukin-12 signaling	ns	ns	ns	0.164097	ns	1
R-MMU-448424	Interleukin-17 signaling	0.431233	ns	ns	ns	ns	1
R-MMU-6783589	Interleukin-6 family signaling	ns	ns	ns	ns	0.680351	1
R-MMU-1059683	Interleukin-6 signaling	ns	ns	ns	ns	0.748235	1
R-MMU-1266695	Interleukin-7 signaling	ns	ns	ns	0.790354	ns	1
R-MMU-140837	Intrinsic Pathway of Fibrin Clot Formation	ns	ns	ns	-0.198634	ns	1
R-MMU-451306	Ionotropic activity of kainate receptors	ns	ns	ns	ns	-0.314493	1
R-MMU-975163	IRAK2 mediated activation of TAK1 complex upon TLR7/8 or 9 stimulation	0.319653	ns	ns	ns	ns	1
R-MMU-74713	IRS activation	-0.320503	ns	ns	ns	ns	1
R-MMU-1169408	ISG15 antiviral mechanism	ns	ns	ns	0.334051	ns	1
R-MMU-450321	JNK (c-Jun kinases) phosphorylation and activation mediated by activated human TAK1	ns	ns	ns	-0.22843	ns	1
R-MMU-6805567	Keratinization	ns	ns	ns	ns	0.484128	1
R-MMU-9037629	Lewis blood group biosynthesis	-0.214739	ns	ns	ns	ns	1
R-MMU-5682910	LGI-ADAM interactions	ns	ns	ns	ns	0.727841	1
R-MMU-8964572	Lipid particle organization	ns	ns	ns	0.365785	ns	1
R-MMU-9613354	Lipophagy	ns	ns	ns	0.132936	ns	1
R-MMU-432720	Lysosome Vesicle Biogenesis	0.235899	ns	ns	ns	ns	1
R-MMU-6791226	Major pathway of rRNA processing in the nucleolus and cytosol	ns	ns	ns	-0.699401	ns	1
R-MMU-450294	MAP kinase activation	0.431233	ns	ns	ns	ns	1
R-MMU-5684264	MAP3K8 (TPL2)-dependent MAPK1/3 activation	ns	ns	ns	-0.188003	ns	1
R-MMU-5662702	Melanin biosynthesis	ns	ns	ns	-0.169331	ns	1
R-MMU-8851907	MET activates PI3K/AKT signaling	ns	ns	ns	0.246644	ns	1
R-MMU-8875555	MET activates RAP1 and RAC1	ns	ns	ns	0.203459	ns	1
R-MMU-196757	Metabolism of folate and pterines	-0.551048	ns	ns	ns	ns	1
R-MMU-194441	Metabolism of non-coding RNA	ns	ns	ns	0.336348	ns	1
R-MMU-15869	Metabolism of nucleotides	ns	ns	ns	ns	0.386529	1
R-MMU-392499	Metabolism of proteins	0.742481	ns	ns	ns	ns	1
R-MMU-196071	Metabolism of steroid hormones	ns	ns	ns	-0.241147	ns	1
R-MMU-8957322	Metabolism of steroids	ns	ns	ns	-0.715645	ns	1
R-MMU-196854	Metabolism of vitamins and cofactors	-1.35163	ns	ns	ns	ns	1
R-MMU-203927	MicroRNA (miRNA) biogenesis	ns	ns	-0.199283	ns	ns	1
R-MMU-5358606	Mismatch repair (MMR) directed by MSH2:MSH3 (MutSbeta)	ns	ns	ns	ns	0.35648	1
R-MMU-166187	Mitochondrial Uncoupling Proteins	ns	ns	ns	0.148416	ns	1
R-MMU-165159	mTOR signalling	ns	ns	ns	ns	-0.491243	1
R-MMU-427601	Multifunctional anion exchangers	ns	ns	ns	-0.141375	ns	1
R-MMU-390648	Muscarinic acetylcholine receptors	ns	ns	ns	0.209136	ns	1
R-MMU-975871	MyD88 cascade initiated on plasma membrane	ns	ns	ns	ns	0.367033	1
R-MMU-166058	MyD88:MAL(TIRAP) cascade initiated on plasma membrane	ns	ns	ns	ns	0.339692	1
R-MMU-442660	Na+/Cl- dependent neurotransmitter transporters	ns	ns	-0.25057	ns	ns	1
R-MMU-5674499	Negative feedback regulation of MAPK pathway	0.196194	ns	ns	ns	ns	1
R-MMU-5675221	Negative regulation of MAPK pathway	ns	ns	ns	ns	0.405526	1
R-MMU-6807004	Negative regulation of MET activity	0.208865	ns	ns	ns	ns	1
R-MMU-199418	Negative regulation of the PI3K/AKT network	ns	ns	ns	0.428082	ns	1
R-MMU-373753	Nephrin family interactions	ns	ns	ns	0.247823	ns	1
R-MMU-6794361	Neurexins and neuroligins	ns	ns	ns	-0.183433	ns	1
R-MMU-112314	Neurotransmitter receptors and postsynaptic signal transmission	ns	ns	ns	0.237634	ns	1
R-MMU-209560	NF-kB is activated and signals survival	0.270489	ns	ns	ns	ns	1
R-MMU-5676590	NIK-->noncanonical NF-kB signaling	ns	ns	ns	-0.202632	ns	1
R-MMU-9017802	Noncanonical activation of NOTCH3	ns	-0.22182	ns	ns	ns	1
R-MMU-181430	Norepinephrine Neurotransmitter Release Cycle	ns	ns	-0.204924	ns	ns	1
R-MMU-203641	NOSTRIN mediated eNOS trafficking	0.145105	ns	ns	ns	ns	1
R-MMU-2122947	NOTCH1 Intracellular Domain Regulates Transcription	ns	ns	ns	0.111571	ns	1
R-MMU-9013507	NOTCH3 Activation and Transmission of Signal to the Nucleus	ns	ns	ns	-0.171342	ns	1
R-MMU-350054	Notch-HLH transcription pathway	0.181176	ns	ns	ns	ns	1
R-MMU-9623433	NR1H2 & NR1H3 regulate gene expression to control bile acid homeostasis	ns	-0.277107	ns	ns	ns	1
R-MMU-3301854	Nuclear Pore Complex (NPC) Disassembly	ns	ns	ns	1.51554	ns	1
R-MMU-1251985	Nuclear signaling by ERBB4	-0.223759	ns	ns	ns	ns	1
R-MMU-8956321	Nucleotide salvage	ns	ns	ns	-0.24988	ns	1
R-MMU-418038	Nucleotide-like (purinergic) receptors	ns	ns	ns	0.353547	ns	1
R-MMU-1480926	O2/CO2 exchange in erythrocytes	-0.315539	ns	ns	ns	ns	1
R-MMU-913709	O-linked glycosylation of mucins	0.267607	ns	ns	ns	ns	1
R-MMU-419771	Opsins	ns	ns	ns	-0.130408	ns	1
R-MMU-5689896	Ovarian tumor domain proteases	0.196046	ns	ns	ns	ns	1
R-MMU-1234176	Oxygen-dependent proline hydroxylation of Hypoxia-inducible Factor Alpha	ns	ns	ns	-0.179983	ns	1
R-MMU-372708	p130Cas linkage to MAPK signaling for integrins	ns	ns	ns	0.194061	ns	1
R-MMU-417957	P2Y receptors	ns	ns	ns	0.287374	ns	1
R-MMU-209543	p75NTR recruits signalling complexes	0.273353	ns	ns	ns	ns	1
R-MMU-193639	p75NTR signals via NF-kB	0.309141	ns	ns	ns	ns	1
R-MMU-71336	Pentose phosphate pathway	ns	0.38963	ns	ns	ns	1
R-MMU-5576892	Phase 0 - rapid depolarisation	ns	ns	ns	0.41965	ns	1
R-MMU-5576886	Phase 4 - resting membrane potential	ns	ns	ns	-0.224842	ns	1
R-MMU-156580	Phase II - Conjugation of compounds	ns	ns	-0.359109	ns	ns	1
R-MMU-8964208	Phenylalanine metabolism	-0.512596	ns	ns	ns	ns	1
R-MMU-5654221	Phospholipase C-mediated cascade; FGFR2	ns	ns	ns	-0.187635	ns	1
R-MMU-5654695	PI-3K cascade:FGFR2	ns	ns	ns	-0.138578	ns	1
R-MMU-5654710	PI-3K cascade:FGFR3	ns	ns	ns	-0.131482	ns	1
R-MMU-1963642	PI3K events in ERBB2 signaling	ns	ns	ns	0.276824	ns	1
R-MMU-163615	PKA activation	ns	ns	ns	0.224668	ns	1
R-MMU-111931	PKA-mediated phosphorylation of CREB	ns	ns	ns	0.224668	ns	1
R-MMU-8963898	Plasma lipoprotein assembly	ns	ns	ns	ns	0.369797	1
R-MMU-8964043	Plasma lipoprotein clearance	ns	-0.208091	ns	ns	ns	1
R-MMU-418360	Platelet calcium homeostasis	ns	ns	ns	0.161262	ns	1
R-MMU-163125	Post-translational modification: synthesis of GPI-anchored proteins	ns	ns	ns	ns	0.464418	1
R-MMU-1912422	Pre-NOTCH Expression and Processing	ns	ns	ns	0.16788	ns	1
R-MMU-174414	Processive synthesis on the C-strand of the telomere	ns	ns	ns	0.312309	ns	1
R-MMU-6807070	PTEN Regulation	0.300141	ns	ns	ns	ns	1
R-MMU-8849469	PTK6 Regulates RTKs and Their Effectors AKT1 and DOK1	ns	ns	ns	-0.247029	ns	1
R-MMU-74259	Purine catabolism	ns	ns	-0.175997	ns	ns	1
R-MMU-73614	Pyrimidine salvage	ns	ns	ns	-0.356689	ns	1
R-MMU-5673000	RAF activation	0.241838	ns	ns	ns	ns	1
R-MMU-975578	Reactions specific to the complex N-glycan synthesis pathway	-0.172444	ns	ns	ns	ns	1
R-MMU-110314	Recognition of DNA damage by PCNA-containing replication complex	ns	ns	ns	0.353138	ns	1
R-MMU-418359	Reduction of cytosolic Ca++ levels	ns	ns	ns	0.332274	ns	1
R-MMU-3371378	Regulation by c-FLIP	0.157154	ns	ns	ns	ns	1
R-MMU-186712	Regulation of beta-cell development	-0.137536	ns	ns	ns	ns	1
R-MMU-210745	Regulation of gene expression in beta cells	-0.137536	ns	ns	ns	ns	1
R-MMU-3371453	Regulation of HSF1-mediated heat shock response	ns	ns	ns	0.480169	ns	1
R-MMU-912694	Regulation of IFNA signaling	ns	ns	ns	0.163475	ns	1
R-MMU-3134975	Regulation of innate immune responses to cytosolic DNA	0.21458	ns	ns	ns	ns	1
R-MMU-450531	Regulation of mRNA stability by proteins that bind AU-rich elements	0.393452	ns	ns	ns	ns	1
R-MMU-8948747	Regulation of PTEN localization	ns	ns	ns	-0.215309	ns	1
R-MMU-8948751	Regulation of PTEN stability and activity	ns	ns	ns	-0.182125	ns	1
R-MMU-8939902	Regulation of RUNX2 expression and activity	ns	ns	ns	-0.203424	ns	1
R-MMU-5357905	Regulation of TNFR1 signaling	0.362643	ns	ns	ns	ns	1
R-MMU-5633007	Regulation of TP53 Activity	ns	ns	ns	0.609595	ns	1
R-MMU-6804759	Regulation of TP53 Activity through Association with Co-factors	ns	ns	ns	0.200102	ns	1
R-MMU-6804760	Regulation of TP53 Activity through Methylation	ns	ns	ns	-0.118336	ns	1
R-MMU-6804757	Regulation of TP53 Degradation	ns	ns	ns	0.459661	ns	1
R-MMU-6806003	Regulation of TP53 Expression and Degradation	ns	ns	ns	0.459661	ns	1
R-MMU-444821	Relaxin receptors	ns	-0.176999	ns	ns	ns	1
R-MMU-174437	Removal of the Flap Intermediate from the C-strand	ns	ns	ns	0.225514	ns	1
R-MMU-5693537	Resolution of D-Loop Structures	ns	ns	ns	0.36953	ns	1
R-MMU-5693568	Resolution of D-loop Structures through Holliday Junction Intermediates	ns	ns	ns	0.36816	ns	1
R-MMU-5693554	Resolution of D-loop Structures through Synthesis-Dependent Strand Annealing (SDSA)	ns	ns	ns	0.453675	ns	1
R-MMU-6811440	Retrograde transport at the Trans-Golgi-Network	ns	ns	-0.200162	ns	ns	1
R-MMU-1810476	RIP-mediated NFkB activation via ZBP1	0.277919	ns	ns	ns	ns	1
R-MMU-76061	RNA Polymerase III Transcription Initiation From Type 1 Promoter	ns	ns	ns	-0.170647	ns	1
R-MMU-76066	RNA Polymerase III Transcription Initiation From Type 2 Promoter	ns	ns	ns	-0.150414	ns	1
R-MMU-2730905	Role of LAT2/NTAL/LAB on calcium mobilization	ns	ns	ns	0.197931	ns	1
R-MMU-72312	rRNA processing	ns	ns	ns	-0.699401	ns	1
R-MMU-8868773	rRNA processing in the nucleus and cytosol	ns	ns	ns	-0.699401	ns	1
R-MMU-8939243	RUNX1 interacts with co-factors whose precise effect on RUNX1 targets is not known	0.210328	ns	ns	ns	ns	1
R-MMU-8939236	RUNX1 regulates transcription of genes involved in differentiation of HSCs	ns	ns	ns	-0.242971	ns	1
R-MMU-8941856	RUNX3 regulates NOTCH signaling	ns	ns	ns	0.111571	ns	1
R-MMU-3000480	Scavenging by Class A Receptors	ns	ns	ns	0.126806	ns	1
R-MMU-2168880	Scavenging of heme from plasma	ns	ns	ns	-0.360006	ns	1
R-MMU-399955	SEMA3A-Plexin repulsion signaling by inhibiting Integrin adhesion	ns	ns	ns	0.260894	ns	1
R-MMU-977347	Serine biosynthesis	0.319025	ns	ns	ns	ns	1
R-MMU-390666	Serotonin receptors	ns	ns	ns	-0.147493	ns	1
R-MMU-180336	SHC1 events in EGFR signaling	0.208881	ns	ns	ns	ns	1
R-MMU-5654699	SHC-mediated cascade:FGFR2	ns	ns	ns	-0.17098	ns	1
R-MMU-5654704	SHC-mediated cascade:FGFR3	ns	ns	ns	-0.168915	ns	1
R-MMU-4085001	Sialic acid metabolism	-0.26298	ns	ns	ns	ns	1
R-MMU-74749	Signal attenuation	-0.240812	ns	ns	ns	ns	1
R-MMU-201451	Signaling by BMP	ns	ns	ns	0.212515	ns	1
R-MMU-190236	Signaling by FGFR	0.271083	ns	ns	ns	ns	1
R-MMU-5654738	Signaling by FGFR2	0.257253	ns	ns	ns	ns	1
R-MMU-5654741	Signaling by FGFR3	0.150603	ns	ns	ns	ns	1
R-MMU-74752	Signaling by Insulin receptor	ns	-0.227661	ns	ns	ns	1
R-MMU-157118	Signaling by NOTCH	0.238438	ns	ns	ns	ns	1
R-MMU-9012852	Signaling by NOTCH3	ns	ns	ns	-0.171342	ns	1
R-MMU-5362517	Signaling by Retinoic Acid	ns	0.458244	ns	ns	ns	1
R-MMU-170834	Signaling by TGF-beta Receptor Complex	0.402045	ns	ns	ns	ns	1
R-MMU-111469	SMAC, XIAP-regulated apoptotic response	ns	0.252867	ns	ns	ns	1
R-MMU-2173796	SMAD2/SMAD3:SMAD4 heterotrimer regulates transcription	0.167366	ns	ns	ns	ns	1
R-MMU-191859	snRNP Assembly	ns	ns	ns	0.336348	ns	1
R-MMU-425561	Sodium/Calcium exchangers	ns	ns	ns	0.189202	ns	1
R-MMU-433137	Sodium-coupled sulphate, di- and tri-carboxylate transporters	0.230963	ns	ns	ns	ns	1
R-MMU-1660661	Sphingolipid de novo biosynthesis	ns	ns	ns	ns	0.304189	1
R-MMU-69541	Stabilization of p53	ns	ns	ns	-0.180119	ns	1
R-MMU-390522	Striated Muscle Contraction	ns	ns	ns	0.192637	ns	1
R-MMU-1614517	Sulfide oxidation to sulfate	ns	ns	-0.259169	ns	ns	1
R-MMU-3108232	SUMO E3 ligases SUMOylate target proteins	ns	ns	ns	0.463909	ns	1
R-MMU-2990846	SUMOylation	ns	ns	ns	0.489377	ns	1
R-MMU-4570464	SUMOylation of RNA binding proteins	ns	ns	ns	0.353806	ns	1
R-MMU-3232142	SUMOylation of ubiquitinylation proteins	ns	ns	ns	0.392119	ns	1
R-MMU-5683826	Surfactant metabolism	ns	ns	ns	ns	0.58339	1
R-MMU-446199	Synthesis of Dolichyl-phosphate	ns	0.303967	ns	ns	ns	1
R-MMU-1855183	Synthesis of IP2, IP, and Ins in the cytosol	ns	ns	ns	0.293445	ns	1
R-MMU-2142691	Synthesis of Leukotrienes (LT) and Eoxins (EX)	ns	ns	-0.458069	ns	ns	1
R-MMU-1483166	Synthesis of PA	-0.322857	ns	ns	ns	ns	1
R-MMU-75876	Synthesis of very long-chain fatty acyl-CoAs	ns	ns	ns	ns	-0.782251	1
R-MMU-422085	Synthesis, secretion, and deacylation of Ghrelin	ns	ns	0.166045	ns	ns	1
R-MMU-380095	Tachykinin receptors bind tachykinins	ns	ns	ns	-0.194011	ns	1
R-MMU-1296346	Tandem pore domain potassium channels	ns	ns	ns	-0.17003	ns	1
R-MMU-201681	TCF dependent signaling in response to WNT	ns	ns	0.218362	ns	ns	1
R-MMU-167826	The fatty acid cycling model	ns	ns	ns	0.148416	ns	1
R-MMU-167827	The proton buffering model	ns	ns	ns	0.148416	ns	1
R-MMU-420029	Tight junction interactions	0.206744	ns	ns	ns	ns	1
R-MMU-75893	TNF signaling	0.44698	ns	ns	ns	ns	1
R-MMU-5357956	TNFR1-induced NFkappaB signaling pathway	0.373761	ns	ns	ns	ns	1
R-MMU-5357786	TNFR1-induced proapoptotic signaling	0.382179	ns	ns	ns	ns	1
R-MMU-5669034	TNFs bind their physiological receptors	ns	ns	ns	0.186689	ns	1
R-MMU-168142	Toll Like Receptor 10 (TLR10) Cascade	ns	ns	ns	ns	0.367033	1
R-MMU-181438	Toll Like Receptor 2 (TLR2) Cascade	ns	ns	ns	ns	0.339692	1
R-MMU-168164	Toll Like Receptor 3 (TLR3) Cascade	ns	ns	ns	ns	0.42406	1
R-MMU-168176	Toll Like Receptor 5 (TLR5) Cascade	ns	ns	ns	ns	0.367033	1
R-MMU-168179	Toll Like Receptor TLR1:TLR2 Cascade	ns	ns	ns	ns	0.339692	1
R-MMU-168188	Toll Like Receptor TLR6:TLR2 Cascade	ns	ns	ns	ns	0.339692	1
R-MMU-6804115	TP53 regulates transcription of additional cell cycle genes whose exact role in the p53 pathway remain uncertain	ns	ns	ns	0.294567	ns	1
R-MMU-933542	TRAF6 mediated NF-kB activation	ns	ns	ns	ns	0.563764	1
R-MMU-937072	TRAF6-mediated induction of TAK1 complex within TLR4 complex	0.315433	ns	ns	ns	ns	1
R-MMU-2173793	Transcriptional activity of SMAD2/SMAD3:SMAD4 heterotrimer	0.252719	ns	ns	ns	ns	1
R-MMU-110313	Translesion synthesis by Y family DNA polymerases bypasses lesions on DNA template	ns	ns	ns	0.352648	ns	1
R-MMU-112307	Transmission across Electrical Synapses	ns	ns	ns	0.130337	ns	1
R-MMU-425393	Transport of inorganic cations/anions and amino acids/oligopeptides	0.279306	ns	ns	ns	ns	1
R-MMU-159231	Transport of Mature mRNA Derived from an Intronless Transcript	ns	ns	ns	0.357491	ns	1
R-MMU-159234	Transport of Mature mRNAs Derived from Intronless Transcripts	ns	ns	ns	0.376229	ns	1
R-MMU-727802	Transport of nucleotide sugars	ns	ns	ns	-0.125055	ns	1
R-MMU-879518	Transport of organic anions	ns	ns	ns	-0.277197	ns	1
R-MMU-382551	Transport of small molecules	ns	ns	ns	ns	0.345219	1
R-MMU-159230	Transport of the SLBP Dependant Mature mRNA	ns	ns	ns	0.442689	ns	1
R-MMU-159227	Transport of the SLBP independent Mature mRNA	ns	ns	ns	0.425017	ns	1
R-MMU-425397	Transport of vitamins, nucleosides, and related molecules	ns	ns	ns	-0.195541	ns	1
R-MMU-948021	Transport to the Golgi and subsequent modification	ns	ns	ns	0.329196	ns	1
R-MMU-163560	Triglyceride catabolism	ns	ns	0.922317	ns	ns	1
R-MMU-8979227	Triglyceride metabolism	ns	ns	0.62268	ns	ns	1
R-MMU-3295583	TRP channels	ns	ns	ns	0.134261	ns	1
R-MMU-75815	Ubiquitin-dependent degradation of Cyclin D	ns	ns	0.283891	ns	ns	1
R-MMU-438066	Unblocking of NMDA receptors, glutamate binding and activation	0.215273	ns	ns	ns	ns	1
R-MMU-381119	Unfolded Protein Response (UPR)	ns	ns	ns	ns	-0.466076	1
R-MMU-2187338	Visual phototransduction	-0.460721	ns	ns	ns	ns	1
R-MMU-1296072	Voltage gated Potassium channels	ns	ns	ns	-0.224502	ns	1
R-MMU-8848584	Wax and plasmalogen biosynthesis	ns	0.306644	ns	ns	ns	1
R-MMU-3238698	WNT ligand biogenesis and trafficking	ns	ns	ns	ns	0.388753	1
R-MMU-5140745	WNT5A-dependent internalization of FZD2, FZD5 and ROR2	0.309813	ns	ns	ns	ns	1
R-MMU-1606322	ZBP1(DAI) mediated induction of type I IFNs	0.259173	ns	ns	ns	ns	1
R-MMU-442380	Zinc influx into cells by the SLC39 gene family	ns	ns	ns	-0.239239	ns	1
R-MMU-435354	Zinc transporters	ns	ns	ns	-0.23154	ns	1

## Sheet: Table S6
Supplementary Table S6: Comparison of enriched KEGG pathways between genetic mouse models with pathways reported for NAFLD and NASH in Teufel A. et al. 2016. HO - healthy obese; SIG - significant; -1 - downregulated, +1 - upregulated.
	Teufel et al 2016						Cyp51 F LKO		Cyp51 M LKO		Glmp KO		Ikbkg LKO		Rbpj LKO
KEGG pathway	HO SIG	FDR	NAFLD SIG	FDR	NASH SIG	FDR	logFC	adj.P.Val	logFC	adj.P.Val	logFC	adj.P.Val	logFC	adj.P.Val	logFC	adj.P.Val
AFRICAN TRYPANOSOMIASIS	1	0.295	1	0.101	1	0	0.355395	0.0634602	0.447118	0.0352036	0.416728	0.00881571	0.0313877	0.734327	0.655864	0.00497885
ALLOGRAFT REJECTION	-1	1	1	0.043	1	0.005	0.61883	0.138961	0.422552	0.347088	0.741612	0.00349151	0.776087	0.00276805	0.380374	0.0446195
AMOEBIASIS	1	0.465	1	0.039	1	0	1.51373	1.0488e-06	1.39191	1.48771e-05	0.401281	0.0239564	0.806056	0.000420638	1.16368	0.000475585
ANTIGEN PROCESSING AND PRESENTATION	1	1	1	0.005	1	0.021	1.00366	0.0318447	0.671964	0.166062	0.842396	0.000907621	1.05287	0.00327442	0.40085	0.0502395
ARRHYTHMOGENIC RIGHT VENTRICULAR CARDIOMYOPATHY (ARVC)	1	0.537	1	0.222	1	0.044	1.07361	1.20152e-05	0.665544	0.00206077	-0.0234105	0.945943	0.807141	0.000420638	0.146364	0.424399
ASTHMA	-1	0.663	1	0.021	1	0.006	0.573878	0.0592807	0.734269	0.0297036	0.668286	0.00868417	0.521246	0.0103175	0.390752	0.0468129
AUTOIMMUNE THYROID DISEASE	-1	0.706	1	0.019	1	0.045	0.39795	0.250187	0.318787	0.400025	0.682668	0.000863417	0.587173	0.0057254	0.221872	0.271049
AXON GUIDANCE	1	0.157	1	0.119	1	0.041	1.02938	1.23978e-05	0.917167	0.000165906	0.176456	0.504954	0.811412	0.000166396	0.377327	0.0501908
B CELL RECEPTOR SIGNALING PATHWAY	1	0.11	1	0.005	1	0.001	0.890849	0.000521773	0.766482	0.00323472	0.334074	0.146245	1.05957	0.000113684	0.914707	0.000858589
BACTERIAL INVASION OF EPITHELIAL CELLS	1	0.546	1	0.223	1	0.019	1.25216	1.0488e-06	0.788367	0.000191801	0.24598	0.288115	0.791606	0.000347376	0.545978	0.00922849
BASAL TRANSCRIPTION FACTORS	-1	0.048	-1	0.027	-1	0.173	-0.00212838	0.986267	0.0151531	0.917838	-0.157521	0.18039	-0.0648502	0.597101	0.0297987	0.87879
BLADDER CANCER	-1	0.22	1	0.506	1	0	0.913631	1.78974e-05	0.739003	0.000340709	0.41445	0.00868417	0.775077	0.000381757	0.349204	0.0618578
CELL ADHESION MOLECULES (CAMS)	1	0.409	1	0.015	1	0	1.4301	0.000750849	1.11873	0.00868733	1.01673	0.000404744	1.33644	0.000109901	0.600617	0.0316268
CELL CYCLE	-1	0.146	1	0.333	1	0	1.24725	0.0160833	1.01622	0.0618848	0.497965	0.0272977	2.40083	7.82421e-05	1.39684	0.00023289
CHAGAS DISEASE (AMERICAN TRYPANOSOMIASIS)	1	0.456	1	0.077	1	0	1.02131	0.000165535	0.855517	0.00155798	0.357638	0.0919202	0.977827	0.000737966	0.871776	0.000868874
CHEMOKINE SIGNALING PATHWAY	1	0.558	1	0.101	1	0	1.05895	0.00367374	0.776876	0.0377666	0.894966	0.00409512	1.16953	0.000113684	1.39415	0.0012253
CHRONIC MYELOID LEUKEMIA	-1	1	1	0.648	1	0.029	0.916872	1.20152e-05	0.767624	0.000219634	0.321777	0.146245	1.03195	0.000152903	0.726579	0.00406908
COLORECTAL CANCER	1	0.95	1	0.423	1	0.022	0.86918	9.66582e-05	0.730729	0.000937097	0.322007	0.0919202	0.844571	0.000438965	0.468195	0.0340292
COMPLEMENT AND COAGULATION CASCADES	1	0.245	1	0.026	1	0.189	0.0162648	0.948554	-0.138759	0.594907	0.389688	0.0576521	0.220334	0.151839	0.349009	0.129524
CYTOKINE-CYTOKINE RECEPTOR INTERACTION	-1	0.406	1	0.1	1	0.003	0.757659	0.0193103	0.765595	0.0291996	0.710489	0.00344862	0.931608	0.000476943	1.20728	0.00113787
DNA REPLICATION	-1	1	1	0.019	1	0	0.985213	0.0182503	0.302919	0.481957	0.266402	0.169618	1.00566	0.000349459	1.23007	0.00095801
ECM-RECEPTOR INTERACTION	1	0.293	1	0	1	0	1.67097	1.23978e-05	1.86928	2.38276e-05	0.539689	0.0344775	1.49793	0.000328744	0.497385	0.0142844
ENDOCYTOSIS	1	0.547	1	0.087	1	0.045	1.20496	1.12099e-05	0.721551	0.00237359	0.348442	0.105929	0.930087	0.000152903	0.650298	0.00179611
ERBB SIGNALING PATHWAY	1	0.694	1	0.763	1	0.027	0.796477	1.97229e-06	0.555691	0.000191801	0.138837	0.51155	0.783837	0.000193343	0.486925	0.0226315
FAT DIGESTION AND ABSORPTION	1	0.537	1	0.039	1	0.521	-2.29829	6.76548e-06	0.819538	0.0396653	-0.05551	0.925638	-0.83857	0.167529	0.162308	0.276491
FC EPSILON RI SIGNALING PATHWAY	1	0.084	1	0.003	1	0.001	0.673439	0.000843415	0.401619	0.0402649	0.356771	0.0845271	0.499417	0.000643773	0.749905	0.00095801
FC GAMMA R-MEDIATED PHAGOCYTOSIS	1	0.162	1	0.002	1	0	1.07519	5.97301e-05	0.928092	0.000547971	0.471695	0.0775998	1.06167	7.82421e-05	0.972071	0.000513267
FOCAL ADHESION	1	0.159	1	0.002	1	0	1.95732	3.02715e-06	1.84666	2.38276e-05	0.535371	0.110449	1.65217	0.000166396	0.669624	0.00896397
FRUCTOSE AND MANNOSE METABOLISM	1	0.944	1	0.361	1	0.033	0.101725	0.531707	0.389387	0.0352036	0.287312	0.14075	0.453181	0.00289709	0.973904	0.00023289
GLIOMA	1	0.725	1	0.243	1	0.024	0.836412	8.59787e-06	0.666991	0.000219634	0.333924	0.0640821	1.07255	0.000109901	0.464579	0.026534
GLYCEROLIPID METABOLISM	1	0.699	1	0.062	1	0.042	-1.40201	8.83494e-06	0.82884	0.00223372	0.0381101	0.925638	0.234377	0.439648	0.631452	0.00200716
GNRH SIGNALING PATHWAY	1	0.329	1	0.159	1	0.039	0.335925	0.0047288	0.178438	0.129767	0.0592452	0.790437	0.38793	0.0136875	0.520489	0.0159583
GRAFT-VERSUS-HOST DISEASE	-1	1	1	0.024	1	0.027	0.623	0.134033	0.479664	0.281796	0.906044	0.000404744	0.885606	0.00153504	0.623382	0.00379226
HEMATOPOIETIC CELL LINEAGE	1	0.557	1	0.005	1	0	1.19983	0.001758	1.59285	0.000340709	1.22563	0.00022228	1.05173	0.000349459	0.947503	0.000612814
HOMOLOGOUS RECOMBINATION	1	0.864	1	0.108	1	0.001	0.348051	0.0965291	0.00664671	0.981915	-0.00264074	0.991765	0.443254	0.00755779	0.538458	0.0133903
INOSITOL PHOSPHATE METABOLISM	1	0.402	1	0.15	1	0.028	0.209217	0.13747	0.307516	0.0489403	-0.0680297	0.829667	0.300994	0.0144328	0.371574	0.0524546
INTESTINAL IMMUNE NETWORK FOR IGA PRODUCTION	-1	0.892	1	0.024	1	0.005	0.580211	0.0513814	0.621333	0.0535772	0.588235	0.00797106	0.767236	0.000923469	0.379141	0.0792454
LEISHMANIASIS	1	0.152	1	0	1	0	1.35116	0.00141964	1.4569	0.00155798	0.99105	0.00072449	1.3252	0.000518046	1.13703	0.000513267
LEUKOCYTE TRANSENDOTHELIAL MIGRATION	1	0.263	1	0.007	1	0	1.52378	2.72419e-06	1.1105	0.000191801	0.696519	0.0110492	1.07945	7.82421e-05	0.899425	0.00211389
MALARIA	1	0.729	1	0.043	1	0	0.753022	0.00759443	0.929347	0.00277363	0.768021	0.0017821	0.716539	7.82421e-05	1.42151	6.8155e-05
MAPK SIGNALING PATHWAY	1	0.403	1	0.222	1	0.021	1.08968	1.8513e-05	1.07885	9.01109e-05	0.194467	0.3627	1.26479	0.00144976	0.70128	0.0133903
METABOLISM OF XENOBIOTICS BY CYTOCHROME P450	-1	0.457	-1	0.024	-1	0.049	-0.0226022	0.948554	-0.0275173	0.943336	-0.206108	0.388329	0.472048	0.0305123	0.0511535	0.85809
MISMATCH REPAIR	-1	0.857	1	0.18	1	0.033	0.459483	0.0449179	0.192937	0.419105	0.219669	0.250023	0.303619	0.0444593	0.506955	0.013977
NATURAL KILLER CELL MEDIATED CYTOTOXICITY	1	0.645	1	0.07	1	0.049	0.946754	0.00103822	0.541465	0.0535173	0.540658	0.00349151	0.868946	0.000113684	0.800366	0.00166618
NEUROTROPHIN SIGNALING PATHWAY	1	0.631	1	0.486	1	0.032	0.976288	5.80415e-06	0.528228	0.00285678	0.0443736	0.867598	0.630436	0.000622524	0.601649	0.00352775
NOD-LIKE RECEPTOR SIGNALING PATHWAY	-1	0.936	1	0.251	1	0.004	0.610579	0.071851	0.527329	0.143576	0.667351	0.00881571	0.706674	0.000194699	1.12786	0.00023289
NON-SMALL CELL LUNG CANCER	1	0.398	1	0.095	1	0.011	0.555838	0.000301497	0.358246	0.0161038	0.243992	0.239476	0.680317	0.000152903	0.192802	0.238773
OLFACTORY TRANSDUCTION	-1	0.26	1	0	-1	0	-0.590341	0.0965291	-0.598975	0.114891	-0.651201	0.14922	-1.05226	0.000530928	-1.19967	0.0552394
OSTEOCLAST DIFFERENTIATION	1	0.084	1	0.004	1	0	1.52962	0.00015461	1.49489	0.000395383	0.672713	0.0172658	1.45081	0.000109901	1.52768	0.000295876
P53 SIGNALING PATHWAY	-1	0.117	-1	1	1	0.024	0.548203	0.0484607	0.553006	0.063782	0.392403	0.00881571	1.77743	7.82421e-05	0.351073	0.0777292
PANCREATIC CANCER	1	0.684	1	0.039	1	0	1.00802	2.5847e-05	0.761384	0.000858335	0.317651	0.121864	0.951363	0.000152903	0.420566	0.0316268
PARKINSON'S DISEASE	-1	0.682	-1	0.063	-1	0.018	-0.188291	0.480977	-0.337988	0.243764	-0.0265377	0.971463	-0.672447	0.00317455	-0.129159	0.551422
PATHWAYS IN CANCER	1	0.597	1	0.152	1	0.001	1.41999	1.84806e-05	1.17899	0.000331851	0.422625	0.0981525	1.31365	7.82421e-05	1.21316	0.00011396
PHAGOSOME	-1	0.677	1	0.04	1	0.004	1.71453	8.67316e-05	1.4809	0.000717908	1.09746	0.00397588	1.70492	0.000109901	1.53176	0.000189499
PHOSPHATIDYLINOSITOL SIGNALING SYSTEM	1	0.149	1	0.02	1	0.005	0.238097	0.0532666	0.292122	0.0324395	-0.0188122	0.955052	0.345187	0.0166176	0.28466	0.0885255
PPAR SIGNALING PATHWAY	1	0.552	1	0	1	0	-0.516888	0.0656307	0.365846	0.220946	-0.01421	0.93991	0.0289502	0.902308	-0.041062	0.910993
PRIMARY IMMUNODEFICIENCY	-1	1	1	0.482	1	0.026	0.337508	0.200164	0.212444	0.462531	0.337432	0.14075	0.370215	0.00496264	-0.0284553	0.879488
PRION DISEASES	1	0.067	1	0.023	1	0.082	0.627352	0.00445348	0.660064	0.00538464	0.2695	0.169618	0.885323	0.00428088	0.418451	0.0426659
PROSTATE CANCER	1	0.953	1	0.345	1	0.026	1.09555	1.97229e-06	0.708569	0.000334081	0.18239	0.477886	0.895813	0.0002377	0.579105	0.00722774
PROTEIN DIGESTION AND ABSORPTION	1	0.146	1	0.04	1	0.001	-0.984124	0.0108225	1.75097	0.000292815	0.173775	0.790437	-0.467126	0.598637	0.51685	0.0108709
REGULATION OF ACTIN CYTOSKELETON	1	0.453	1	0.171	1	0.009	1.76679	1.0488e-06	1.39067	3.05047e-05	0.431334	0.141697	1.26834	0.000152903	0.625013	0.0103368
RENIN-ANGIOTENSIN SYSTEM	1	0.335	1	0.109	1	0.046	-0.320117	0.150019	0.359869	0.133535	0.103502	0.469267	-0.189001	0.186739	0.0663562	0.714337
RHEUMATOID ARTHRITIS	1	0.725	1	0.009	1	0	1.29943	0.000454624	1.33028	0.000774951	0.682072	0.00797106	1.01699	0.000530928	1.32041	0.000406596
RIBOSOME	-1	0.145	-1	0	-1	0.013	0.406319	0.158212	-0.150471	0.639721	0.753523	0.321264	-0.992874	0.00521045	-0.317903	0.076527
RIBOSOME BIOGENESIS IN EUKARYOTES	-1	0.143	-1	0.043	-1	0.166	0.172684	0.375199	-0.211921	0.313749	-0.166501	0.22267	0.0625709	0.699884	-0.311475	0.153921
RNA POLYMERASE	-1	0.593	-1	0.05	-1	0.156	-0.0558833	0.660495	-0.0420786	0.77808	-0.0646421	0.711532	-0.165805	0.0857488	-0.106544	0.477681
SMALL CELL LUNG CANCER	1	0.693	1	0.008	1	0	1.21384	1.97229e-06	1.17927	1.56755e-05	0.438368	0.00868417	1.0227	0.000152903	0.63999	0.0183849
SNARE INTERACTIONS IN VESICULAR TRANSPORT	1	0.88	1	0.358	1	0.029	0.12184	0.327792	0.119855	0.380272	0.0549442	0.727554	-0.0246545	0.777609	-0.00387764	0.980083
STAPHYLOCOCCUS AUREUS INFECTION	1	0.254	1	0	1	0	0.567821	0.0416053	0.523185	0.0783311	0.721226	0.00397588	0.521843	0.00212098	1.33357	0.00120546
STARCH AND SUCROSE METABOLISM	1	0.513	1	0.121	1	0.021	-1.79443	2.17144e-05	0.747425	0.0382652	-0.205504	0.498846	-0.789894	0.203165	0.990661	0.00023289
SYSTEMIC LUPUS ERYTHEMATOSUS	-1	0.537	1	0.192	1	0.027	0.56197	0.189354	0.725739	0.119027	0.844424	0.000907621	1.14523	0.00186219	0.526127	0.0159583
T CELL RECEPTOR SIGNALING PATHWAY	1	0.651	1	0.176	1	0.004	0.725393	0.000980733	0.522958	0.0176799	0.162448	0.41457	0.626543	0.00133307	0.401079	0.0164955
TASTE TRANSDUCTION	1	0.163	1	0.016	1	0	-0.117148	0.385786	-0.174008	0.230831	-0.0769327	0.447125	0.178945	0.110512	-0.416372	0.0541673
TOLL-LIKE RECEPTOR SIGNALING PATHWAY	-1	0.684	1	0.182	1	0.006	0.848186	0.00155177	0.702113	0.0111448	0.419724	0.0918663	0.693358	0.00130823	0.64552	0.00166618
TOXOPLASMOSIS	1	0.534	1	0.007	1	0	1.20245	0.000345017	1.28472	0.000423502	0.474756	0.0218557	1.05053	0.000843735	0.706007	0.00166618
TYPE I DIABETES MELLITUS	1	0.962	1	0.024	1	0.019	0.583433	0.150331	0.530226	0.223323	0.794021	0.000720432	0.757899	0.0038114	0.500988	0.0238295
VASCULAR SMOOTH MUSCLE CONTRACTION	1	0.101	1	0.121	1	0.029	-0.272224	0.0874214	-0.141326	0.402845	-0.138395	0.199537	0.0855007	0.64306	0.177494	0.295088
VEGF SIGNALING PATHWAY	1	0.129	1	0.022	1	0.049	0.479348	0.000331065	0.282491	0.0275186	0.206715	0.141697	0.493876	0.0010612	0.538424	0.0269335
VIRAL MYOCARDITIS	1	0.624	1	0.035	1	0.01	0.844099	0.0158029	0.626421	0.0834456	0.851779	0.000508308	1.13679	0.000344375	0.72393	0.00448689

## Sheet: Table S7
Supplementary Table S7: Enriched transcription factors significant (adjusted p-value<0.05) in at least one genetic model with log2 fold change (KO/WT). ns - non significant.
Transcription factor (TF)	Cyp51 F LKO	Cyp51 M LKO	Glmp KO	Ikbkg LKO	Rbpj LKO	Number of models
AP-1	0.931864	0.573685	0.305076	0.868801	0.992311	5
C/EBPalpha	0.307343	0.552976	0.578716	0.539845	0.73689	5
C/EBPbeta	0.496706	0.64172	0.420921	0.595777	0.887666	5
C/EBPbeta:C/EBPalpha	0.516596	0.775222	0.585302	0.522136	0.77128	5
C/EBPdelta	0.487622	0.661657	0.44715	0.734589	0.53654	5
c-Ets-1	0.851619	0.892208	0.323779	1.09286	0.401989	5
c-Ets-2	0.973466	0.980511	0.749755	1.00014	0.922019	5
c-Fos	1.04788	0.770581	0.17149	0.868867	0.628103	5
c-Jun	1.15285	0.88537	0.443009	1.36953	1.04618	5
ER-alpha	0.439893	0.755513	0.630854	0.680214	0.844125	5
Ets-type	0.481711	0.61758	0.222275	0.672637	0.688128	5
IRF-8	0.337346	0.377906	0.357125	0.690455	0.717837	5
JunD	0.894336	0.666327	0.244059	1.04815	0.531355	5
LKLF	0.21255	0.391047	0.21343	0.502355	0.451865	5
NF-Y	0.700515	0.670638	0.571417	0.662987	0.843038	5
RelA-p65	0.776629	0.957062	0.256444	0.800984	0.921062	5
Sp1	0.759043	0.738419	0.49667	0.871644	1.73514	5
Sp3	0.591143	0.589225	0.387916	0.649532	1.01202	5
STAT1	1.01277	0.740443	0.628338	1.01983	1.37664	5
ZBP89	0.469086	0.538839	0.264276	0.763445	0.448159	5
(C/EBPbeta)2	0.356941	0.324403	0.350247	0.345606	ns	4
AML3	0.531325	ns	0.395382	0.430203	0.490359	4
c-Fos:c-Jun	1.03247	1.01662	0.207126	0.852862	ns	4
FOXF2	0.458938	0.384474	0.265378	0.632947	ns	4
Fra-2	0.611681	0.472228	ns	0.609926	0.511436	4
HIF-1alpha	0.292179	ns	0.213882	0.378122	0.516271	4
MITF	0.65199	0.359508	ns	0.339949	0.452826	4
NFAT5	0.531337	0.54248	ns	0.431174	0.665001	4
NFATc2	0.574046	0.627897	0.17959	0.571457	ns	4
p53	0.449313	0.403709	0.321584	0.593977	ns	4
POU2F1a	0.399534	0.40366	0.200895	0.316279	ns	4
PPARgamma:RXR-alpha	ns	0.312865	0.289089	0.301482	0.71119	4
PU.1	ns	1.33507	0.462936	0.943955	0.877914	4
RXR-alpha	0.961353	0.844586	0.284617	0.530737	ns	4
Sp1-isoform1	ns	0.407185	0.500865	0.515411	1.23453	4
usf1	ns	0.421354	0.270563	0.581198	0.356197	4
(RelA-p65)2	ns	0.858138	-0.350515	ns	0.598188	3
AML-1	ns	0.614244	0.722588	0.455591	ns	3
ATF-1	ns	ns	0.189719	0.549004	0.412725	3
ATF-2	0.550584	ns	ns	0.344977	0.391538	3
CHOP-10:C/EBPbeta	-0.460193	ns	-0.169305	-0.251685	ns	3
Clock	-0.246476	ns	-0.186145	ns	-0.406672	3
CREB-A	0.374602	0.347656	ns	0.446945	ns	3
E2F	ns	ns	-0.286918	0.637146	0.45757	3
E2F-1	ns	ns	-0.233131	0.692464	0.459715	3
E4BP4	0.281576	0.257225	ns	0.153505	ns	3
Elf-1	0.182375	0.305835	ns	0.215237	ns	3
Elk-1	0.48726	ns	ns	0.86592	0.986789	3
ERR1	ns	0.498704	0.211267	0.36481	ns	3
Fli-1	0.394586	0.318984	ns	ns	0.631346	3
Fra-1	0.53114	0.488699	ns	0.460198	ns	3
GATA-1	ns	ns	0.366302	-0.315576	0.391084	3
Gfi1	ns	0.499251	0.172022	0.711091	ns	3
HES-1	0.286611	0.252729	ns	0.3154	ns	3
HNF-3	-0.249439	-0.218791	ns	-0.239324	ns	3
HNF-3beta	-0.742637	ns	ns	-0.520414	-0.355343	3
IRF-2	ns	0.862912	ns	0.610726	0.550798	3
IRF-3	ns	0.401918	0.361115	0.832394	ns	3
IRF-4	ns	0.879333	ns	0.436993	0.68168	3
NF-kappaB	0.60086	0.854261	ns	ns	0.691596	3
NF-kappaB(-like)	0.465509	0.44608	ns	0.462566	ns	3
NF-kappaB1	ns	1.48949	-0.423908	ns	0.560352	3
NF-kappaB1-p50	ns	0.579303	-0.231516	ns	-0.417656	3
NF-YA	ns	0.654526	ns	0.934681	0.439057	3
NF-YB	0.551845	0.583185	ns	0.674449	ns	3
Nrf2	0.731767	ns	ns	0.807466	0.452122	3
p63	0.446609	ns	0.228733	0.437019	ns	3
p63alpha	0.547888	ns	0.422419	0.754768	ns	3
PEA3	0.433242	ns	0.207552	ns	0.81382	3
POU2F1	0.811156	1.33684	ns	ns	0.623584	3
RBPJK-isoform1	-0.245899	-0.229164	ns	-0.206914	ns	3
SIP1	0.692193	1.13436	-0.43812	ns	ns	3
Smad2	0.458948	0.495749	ns	1.04098	ns	3
Sp1:Sp3	0.481098	ns	0.144767	0.432906	ns	3
Sp2	0.309993	0.414676	ns	0.472811	ns	3
STAT3	ns	ns	0.419863	0.84215	1.41507	3
VDR	ns	0.430497	0.282337	0.332336	ns	3
WT1	ns	ns	0.239384	0.997546	0.377374	3
YB-1	0.35718	0.481321	0.228008	ns	ns	3
(Sox-9)2	0.401397	ns	ns	0.191682	ns	2
(usf1)2	ns	ns	ns	0.521985	0.363802	2
AML2	ns	0.364724	ns	0.337273	ns	2
AP-2alpha	0.25387	ns	ns	0.139723	ns	2
ATF-3	ns	-0.283865	ns	0.276828	ns	2
Blimp-1	0.435634	0.391562	ns	ns	ns	2
C/EBPalpha-isoform1	ns	ns	0.608532	ns	0.895785	2
Cdx-2	ns	-0.258033	ns	-0.299047	ns	2
c-Myb	-0.504208	ns	0.480643	ns	ns	2
COE1	ns	ns	0.23338	0.240599	ns	2
COUP-TF2	ns	ns	0.28532	ns	0.482105	2
CP2	ns	ns	0.620387	-0.495757	ns	2
CREB1	ns	ns	ns	0.555738	0.727966	2
c-Rel	0.300552	ns	ns	0.199853	ns	2
ctcf	ns	ns	0.181127	0.301483	ns	2
Dlx-2	-0.25777	-0.250747	ns	ns	ns	2
E12	ns	0.598623	-0.353621	ns	ns	2
E2F-3	ns	ns	-0.516143	0.319585	ns	2
E47	ns	0.850906	-0.33227	ns	ns	2
Egr-1	ns	ns	ns	0.657915	0.589335	2
ER-beta	ns	-0.256897	ns	-0.182923	ns	2
ERR2	-0.195352	-0.26447	ns	ns	ns	2
FOSB	0.525106	ns	ns	0.437362	ns	2
foxm1	ns	0.296313	ns	0.387685	ns	2
FOXO1A	ns	ns	0.226821	0.673225	ns	2
GATA	0.252082	ns	0.232521	ns	ns	2
gfi1b	0.406194	ns	ns	0.473445	ns	2
GKLF	ns	ns	0.215169	ns	0.514255	2
GLI	ns	ns	0.25441	0.384061	ns	2
Gli2	ns	ns	0.278731	0.305199	ns	2
gli3	ns	ns	0.230058	0.321353	ns	2
GR	ns	ns	0.21642	ns	0.447408	2
HIF2A	0.294515	ns	ns	0.514235	ns	2
HMGIY	ns	ns	0.236992	0.196576	ns	2
HNF-3alpha	ns	-0.271175	ns	-0.232179	ns	2
HNF-4alpha	-0.944765	ns	-0.302524	ns	ns	2
HSF1	0.513191	ns	ns	ns	0.536341	2
Ikaros	ns	0.652545	-0.352151	ns	ns	2
IRF-1	ns	0.668701	ns	0.529928	ns	2
IRF-4:PU.1	ns	1.12986	-0.433089	ns	ns	2
IRF-8:PU.1	ns	1.04951	-0.436449	ns	ns	2
JunB	0.472238	ns	ns	0.620211	ns	2
kBF-A	ns	1.12986	-0.433089	ns	ns	2
KRC	ns	0.920012	-0.415305	ns	ns	2
LXR-alpha:RXR-alpha	ns	ns	0.255701	ns	1.68673	2
MEF-2C	ns	-0.379261	0.216004	ns	ns	2
muEBP-C2	ns	1.12986	-0.433089	ns	ns	2
NF-1	ns	ns	ns	0.513347	1.02431	2
NFATc1	ns	ns	0.164699	0.281731	ns	2
NFkappaB	ns	1.12986	-0.433089	ns	ns	2
NF-kappaB1-p50:NF-kappaB1-p50	ns	0.861457	-0.394261	ns	ns	2
NF-kappaB1-p50:RelA-p65	ns	0.989515	-0.441448	ns	ns	2
NF-kappaB2-p52:RelB	ns	ns	0.353751	0.746808	ns	2
NF-TNF	ns	0.909017	-0.295679	ns	ns	2
NRF-1	ns	-0.211498	-0.357422	ns	ns	2
Oct-2	ns	ns	0.453592	0.382003	ns	2
Oct-2.1	ns	1.12986	-0.433089	ns	ns	2
Oct-2.2	ns	0.987237	-0.421771	ns	ns	2
Oct-2.3	ns	1.12986	-0.433089	ns	ns	2
Oct-2.4	ns	1.12986	-0.433089	ns	ns	2
Oct-2.5	ns	1.12986	-0.433089	ns	ns	2
Oct-2.6	ns	1.12986	-0.433089	ns	ns	2
Oct3	ns	1.57075	-0.373924	ns	ns	2
p50:c-Rel	ns	0.738316	-0.334612	ns	ns	2
p50:RelA-p65	ns	0.996845	-0.41958	ns	ns	2
Pax-5	ns	0.616321	-0.286689	ns	ns	2
Pax-5:pRb	ns	1.12986	-0.433089	ns	ns	2
PMX1	ns	ns	0.168535	ns	0.613089	2
POU2F1-isoform1	ns	1.09993	-0.360507	ns	ns	2
POU2F2 (Oct-2.1)	ns	1.12986	-0.433089	ns	ns	2
PPARalpha	ns	ns	ns	0.352379	-0.704386	2
PPARgamma	ns	ns	0.331187	0.401967	ns	2
PPARgamma2:RXR-alpha	ns	ns	ns	0.552531	0.562307	2
PU.1-isoform1	ns	1.18941	ns	0.600004	ns	2
PU.1-xbb1	ns	1.01514	ns	0.395928	ns	2
RBPJK	ns	ns	0.242028	0.384212	ns	2
RelA-p65:p50	ns	0.481019	-0.365648	ns	ns	2
RelB	ns	1.04799	-0.425964	ns	ns	2
RORalpha	-0.637799	ns	-0.179809	ns	ns	2
RORbeta	ns	ns	0.27315	0.21606	ns	2
slug	0.464968	0.266774	ns	ns	ns	2
Smad1{p}:RelA-p65:p50	ns	1.12986	-0.433089	ns	ns	2
Smad3	ns	ns	ns	0.562782	0.42043	2
Sox-2	ns	0.335467	ns	0.217089	ns	2
Sox-9	ns	ns	ns	0.420618	0.863677	2
SREBP-1	ns	ns	ns	-0.358015	0.382729	2
SRF	ns	ns	ns	0.647108	0.849622	2
STAT2	ns	ns	0.230436	0.418179	ns	2
STAT5A	ns	ns	0.195309	ns	-0.349837	2
TCF-4	ns	ns	0.171098	0.76045	ns	2
TCF-4:beta-catenin	ns	ns	0.434585	0.713379	ns	2
USF2	ns	ns	0.192295	0.466744	ns	2
USF2:usf1	ns	ns	ns	0.482607	0.352754	2
YY1	0.607303	ns	ns	0.596914	ns	2
ZEB	ns	0.610551	-0.379711	ns	ns	2
Zeb1	ns	1.00301	-0.383842	ns	ns	2
(STAT1)2	ns	ns	0.388453	ns	ns	1
AhR	ns	ns	ns	0.826605	ns	1
AP-2beta	0.329086	ns	ns	ns	ns	1
AP-2gamma	0.41496	ns	ns	ns	ns	1
AR	ns	-0.199407	ns	ns	ns	1
ATF-3:c-Jun	ns	ns	ns	0.482933	ns	1
ATF-4	ns	ns	ns	0.409421	ns	1
BCL-6	ns	ns	ns	ns	-0.596993	1
BMAL1	ns	ns	ns	0.406709	ns	1
C/EBPbeta-FL	ns	ns	0.292056	ns	ns	1
C/EBPgamma	ns	0.633405	ns	ns	ns	1
CHOP-10	-0.58146	ns	ns	ns	ns	1
Clock:BMAL1	ns	ns	-0.367233	ns	ns	1
c-Myc	ns	ns	ns	0.555312	ns	1
COUP-TF1	ns	ns	0.314754	ns	ns	1
CREB	ns	ns	ns	ns	0.784779	1
CREB1{p}	ns	ns	ns	ns	0.41448	1
c-Rel:RelA-p65	ns	ns	ns	ns	0.682626	1
CREM	ns	-0.335596	ns	ns	ns	1
ctcf:Rad21	ns	ns	ns	0.597923	ns	1
DBP	ns	ns	-0.284737	ns	ns	1
Dlx-3	ns	ns	ns	-0.170052	ns	1
E2A	ns	ns	ns	ns	0.329154	1
E2F-4	ns	ns	ns	0.243398	ns	1
Egr-2	ns	ns	ns	0.399793	ns	1
EKLF	ns	ns	0.267898	ns	ns	1
FOXO3a	-0.493233	ns	ns	ns	ns	1
GABP-alpha:GABP-beta1	ns	ns	-0.426919	ns	ns	1
GATA-1-isoform1	ns	ns	0.485376	ns	ns	1
GATA-2	ns	ns	0.148369	ns	ns	1
GATA-6	ns	ns	ns	ns	-0.528441	1
GATA-6-isoform1	ns	ns	ns	-0.289316	ns	1
HFH2	ns	-0.219325	ns	ns	ns	1
HNF-6	-0.449835	ns	ns	ns	ns	1
islet1	ns	-0.216563	ns	ns	ns	1
LEF-1	0.418138	ns	ns	ns	ns	1
Lhx2	ns	ns	ns	0.353944	ns	1
LRH-1	ns	ns	ns	-0.265448	ns	1
LXR-alpha	ns	ns	ns	ns	1.39865	1
MEF-2	ns	ns	ns	0.91901	ns	1
mef-2a	ns	ns	ns	0.567432	ns	1
M-Twist	ns	0.236635	ns	ns	ns	1
MZF-1	ns	ns	ns	0.922423	ns	1
NeuroD	ns	-0.331271	ns	ns	ns	1
NFATc3	ns	0.322441	ns	ns	ns	1
NFATc4	ns	ns	ns	-0.16408	ns	1
NF-kappaB2:NF-kappaB1	ns	1.57596	ns	ns	ns	1
NF-YC	ns	0.205642	ns	ns	ns	1
Ngn-2	ns	-0.205048	ns	ns	ns	1
NR1B1	ns	-0.260674	ns	ns	ns	1
NR1B1:RXR-alpha	ns	ns	0.214932	ns	ns	1
Nur77	ns	ns	ns	0.339316	ns	1
Otx2	ns	-0.275086	ns	ns	ns	1
p50	ns	0.468913	ns	ns	ns	1
p50:p50	ns	0.709235	ns	ns	ns	1
Pax-3	0.342864	ns	ns	ns	ns	1
pitx2	ns	-0.233607	ns	ns	ns	1
POU3F1	ns	1.59273	ns	ns	ns	1
PPARalpha:RXR-alpha	-0.463616	ns	ns	ns	ns	1
PPARdelta:RXR-alpha	-0.255401	ns	ns	ns	ns	1
RAR	ns	ns	ns	0.358834	ns	1
RAR-gamma	ns	ns	ns	0.227841	ns	1
RelA-p65-isoform1	ns	0.810987	ns	ns	ns	1
Rev-ErbAalpha	ns	ns	ns	-0.389554	ns	1
rfx1	ns	ns	ns	0.284055	ns	1
RXR-alpha:PPARalpha	-0.565912	ns	ns	ns	ns	1
RXR-beta	ns	ns	0.174945	ns	ns	1
SF-1	ns	ns	ns	ns	0.470212	1
Smad4	ns	ns	ns	0.492997	ns	1
Smad8	ns	-0.308892	ns	ns	ns	1
SNA	0.86833	ns	ns	ns	ns	1
Sox-2-xbb1	ns	-0.259777	ns	ns	ns	1
sp4	ns	ns	ns	ns	0.498738	1
STAT4	ns	-0.173649	ns	ns	ns	1
STAT5	ns	ns	ns	ns	-0.424918	1
STAT5B	ns	0.33844	ns	ns	ns	1
T3R-alpha1	0.216413	ns	ns	ns	ns	1
T3R-beta	ns	ns	ns	-0.167894	ns	1
TBP	ns	ns	ns	-0.181524	ns	1
TEF-1	ns	ns	ns	ns	0.633408	1
TFEA	ns	ns	ns	0.394163	ns	1
USF1	ns	-0.140342	ns	ns	ns	1
VDR:RXR-alpha	ns	ns	ns	0.568664	ns	1
XBP-1	ns	ns	ns	ns	-0.967069	1

## Sheet: Table S8
Supplementary Table S8: Mouse liver samples that were included in the study. KO – knockout. LKO – hepatocyte-specific knockout. M - male, F - female, WT - wild type, w - week
Study	Age [weeks]	Sex	Genotype	Sample size	Statistical model Contrasts of interest
Glmp KO	8	M	full-body Glmpgt/gt KO	4	~Age*Genotype KO.8w-WT.8w+KO.18w­‑WT.18w
			WT	4
	18		full-body Glmpgt/gt KO	4
			WT	4
Cyp51 LKO	19	M	hepatocyte-specific Cyp51 KO	3	~ Genotype*Age*Sex LKO.19w.M-WT.19w.M LKO.19w.F-WT.19w.F
			WT	3
		F	hepatocyte-specific Cyp51 KO	3
			WT	3
Rbpj LKO	4	M	liver-specific Rbpj-/- KO	3	~Genotype
			WT	4	LKO-WT
Ikbkg LKO	8-9	M	hepatocyte-specific Ikbkg KO	3	~Genotype
			WT	3	LKO-WT
